# Supplementary material for: Identification of expression QTL (eQTL) of genes expressed in porcine M. longissimus dorsi and associated with meat quality traits
Source: BMC Genomics. 2010 Oct 16;11:572. doi: 10.1186/1471-2164-11-572 (PMC3091721; doi:10.1186/1471-2164-11-572)
Supplement: Additional file 1 — eQTL detected for probe-sets representing transcripts that are expressed in porcine M. longissimus dorsi. All 9,180 eQTL (at LOD score > 2) estimated for probe-sets of the Affymetrix Porcine Genome Array, their position in cM on linkage groups, corresponding gene names and chromosomal positions according to the current porcine genome sequence assembly (Sscrofa9 assembly, April 2009) [6] [file 1471-2164-11-572-S1.XLS]

## Sheet: Tabelle1
Supplemental Table 1
All 9,180 eQTL (at LOD score>2) estimated for probe-sets of the Affymetrix Porcine Genome Array, their position in cM on linkage groups, corresponding gene names and chromosomal positions according to the current porcine genome sequence assembly (Sscrofa9 assembly, April 2009) (Naraballobh et al., 2010; ARCHIV TIERZUCHT, 53:230-238)
Prob_set_ID	Linkage_Groups	cM_Position	F	LOD	P_nominal	Gene Symbol	Gene Name	Chromosome	bp_Start_Position	bp_Stop_Position	cis/trans *
Ssc.10003.1.S1_at	18	82	6.08	2.438	0.00365348	TMEM30A	transmembrane protein 30A	1	95800000	95800425	trans
Ssc.10007.1.A1_at	14	40	6.16	2.467	0.0034125	OPCML	opioid binding protein/cell adhesion molecule-like	9	131790254	131790087	trans
Ssc.10007.1.A1_at	17	14	5.88	2.361	0.00433555	OPCML	opioid binding protein/cell adhesion molecule-like	9	131790254	131790087	trans
Ssc.10015.1.A1_at	5	87	5.42	2.191	0.00644751	RMND5A	required for meiotic nuclear division 5 homolog A (S. cerevisiae)	3	52909499	52910643	trans
Ssc.10015.1.A1_at	9	45	5.44	2.197	0.00633663	RMND5A	required for meiotic nuclear division 5 homolog A (S. cerevisiae)	3	52909499	52910643	trans
Ssc.10022.1.A1_at	8	109	8.37	3.263	0.000544698	MXD1	MAX dimerization protein 1	3	66561254	66561555	trans
Ssc.10022.1.A1_at	9	53	5.99	2.405	0.00394561	MXD1	MAX dimerization protein 1	3	66561254	66561555	trans
Ssc.10023.1.A1_at	13	46	5.38	2.175	0.00667529	ZNF148	zinc finger protein 148	13	101391416	101391847	cis
Ssc.10025.1.S1_at	18	8	7.08	2.805	0.00157147	CEBPD	CCAAT/enhancer binding protein (C/EBP), delta	4	82893687	82894103	trans
Ssc.10033.1.A1_at	2	99	5.83	2.343	0.00452569	GCOM1	Homo sapiens GRINL1A complex locus (GCOM1), transcript variant 2, mRNA	1	118330676	118331300	trans
Ssc.10036.1.A1_at	12	29	5.66	2.28	0.00523879	ARSK	arylsulfatase family, member K	2	82775668	82775943	trans
Ssc.10045.1.A1_s_at	1	49	5.09	2.065	0.00863216	DEAF1	deformed epidermal autoregulatory factor 1 (Drosophila)	2	261269	261724	trans
Ssc.10047.1.A1_at	9	25	5.3	2.146	0.00715601	BRI3	brain protein I3	3	4689778	4690253	trans
Ssc.10051.1.A1_at	9	33	5.59	2.255	0.00556511	B3GNT9	UDP-GlcNAc:betaGal beta-1,3-N-acetylglucosaminyltransferase 9	5	75027838	75028179	trans
Ssc.10053.1.A1_at	12	21	5.74	2.312	0.00488984	CHSY1	chondroitin sulfate synthase 1	1	147469676	147469935	trans
Ssc.10053.1.A1_at	16	63	5.8	2.334	0.00464387	CHSY1	chondroitin sulfate synthase 1	1	147469676	147469935	trans
Ssc.1006.1.S1_at	18	7	7.13	2.822	0.00150734	PGM1	phosphoglucomutase 1	6	104917550	104918291	trans
Ssc.10062.1.A1_at	18	94	5.6	2.257	0.00551724	LNX2	ligand of numb-protein X 2	11	4142689	4143077	trans
Ssc.1008.1.A1_at	3	0	5.85	2.353	0.00444862	ELOVL6	Homo sapiens ELOVL family member 6, elongation of long chain fatty acids (FEN1/Elo2, SUR4/Elo3-like, yeast) (ELOVL6), transcript variant 2, mRNA
Ssc.1008.1.A1_at	10	123	10.18	3.889	0.000129667	ELOVL6	Homo sapiens ELOVL family member 6, elongation of long chain fatty acids (FEN1/Elo2, SUR4/Elo3-like, yeast) (ELOVL6), transcript variant 2, mRNA
Ssc.10082.1.A1_at	5	100	6.29	2.517	0.00305518	GNPTAB	N-acetylglucosamine-1-phosphate transferase, alpha and beta subunits	5	77836142	77836512	cis
Ssc.10082.1.A1_at	2	48	5.24	2.124	0.00753981	GNPTAB	N-acetylglucosamine-1-phosphate transferase, alpha and beta subunits	5	77836142	77836512	trans
Ssc.10083.1.A1_at	18	1	5.14	2.086	0.00822717	LOC729317	PREDICTED: Homo sapiens similar to voltage-dependent anion channel (LOC729317), mRNA	14	80997952	80998208	trans
Ssc.10085.1.A1_at	1	116	5.38	2.173	0.0067075	RRAS2	Homo sapiens related RAS viral (r-ras) oncogene homolog 2 (RRAS2), transcript variant 2, mRNA	1	258041283	258041658	cis
Ssc.10086.1.S1_at	3	0	6.16	2.467	0.0034125	SNX7	sorting nexin 7	4	123997517	124064481	trans
Ssc.10089.1.S1_at	7	64	5.54	2.237	0.00581093	ZC3H7A	zinc finger CCCH-type containing 7A	3	28005983	28006487	trans
Ssc.10089.1.S1_at	9	46	7.51	2.957	0.0011	ZC3H7A	zinc finger CCCH-type containing 7A	3	28005983	28006487	trans
Ssc.10089.1.S1_at	13	45	6.33	2.531	0.00295316	ZC3H7A	zinc finger CCCH-type containing 7A	3	28005983	28006487	trans
Ssc.10089.2.S1_at	11	17	6.9	2.739	0.0018265	ZC3H7A	zinc finger CCCH-type containing 7A
Ssc.10097.1.A1_at	8	110	12.19	4.551	2.81149e-05	CLDN1	claudin 1	13	96394463	96394849	trans
Ssc.101.1.S1_at	1	92	6.46	2.575	0.00266291	SPP1	secreted phosphoprotein 1	8	112593664	112594144	trans
Ssc.101.1.S1_at	15	61	5.71	2.299	0.0050178	SPP1	secreted phosphoprotein 1	8	112593664	112594144	trans
Ssc.10107.1.S1_at	5	2	6.12	2.451	0.00353088	SLC31A1	solute carrier family 31 (copper transporters), member 1	13	173800027	173799874	trans
Ssc.10107.1.S1_at	7	124	6.05	2.426	0.00374831	SLC31A1	solute carrier family 31 (copper transporters), member 1	13	173800027	173799874	trans
Ssc.10108.1.A1_at	3	80	4.92	2.001	0.00997557			10	25235722	25236098	trans
Ssc.1011.1.S1_at	15	60	5.1	2.068	0.00851986	RBM39	Homo sapiens RNA binding motif protein 39 (RBM39), transcript variant 1, mRNA	17	41167939	41168251	trans
Ssc.10110.1.A1_at	3	66	5.26	2.129	0.00740958	MEIS2	Homo sapiens Meis homeobox 2 (MEIS2), transcript variant h, mRNA	1	141320967	141321605	trans
Ssc.10110.1.A1_at	12	0	5.87	2.361	0.00437291	MEIS2	Homo sapiens Meis homeobox 2 (MEIS2), transcript variant h, mRNA	1	141320967	141321605	trans
Ssc.10115.3.S1_a_at	5	84	5.18	2.1	0.0079448	TUBB2B	tubulin, beta 2B	7	2848390	2849697	trans
Ssc.10115.3.S1_a_at	9	44	6.96	2.761	0.00173707	TUBB2B	tubulin, beta 2B	7	2848390	2849697	trans
Ssc.1012.1.S1_at	12	105	5.09	2.064	0.00859469	ZNF277	zinc finger protein 277	18	32058950	32085337	trans
Ssc.10124.1.A1_at	14	31	8.11	3.171	0.000672668	SEC61A2	Homo sapiens Sec61 alpha 2 subunit (S. cerevisiae) (SEC61A2), transcript variant 2, mRNA	10	56716461	56716730	trans
Ssc.10133.1.A1_at	8	11	5.38	2.176	0.00667529	SNX5	Homo sapiens sorting nexin 5 (SNX5), transcript variant 1, mRNA	17	26980032	26980269	trans
Ssc.10137.1.A1_at	9	42	4.93	2.006	0.00988835	LOXL1	lysyl oxidase-like 1	7	64908156	64908430	trans
Ssc.10137.1.A1_at	12	151	4.94	2.008	0.00980191	LOXL1	lysyl oxidase-like 1	7	64908156	64908430	trans
Ssc.1014.1.S1_at	17	14	6	2.408	0.003912	PSMB4	proteasome (prosome, macropain) subunit, beta type, 4	4	101791569	101791836	trans
Ssc.10147.1.S1_at	8	110	7.09	2.808	0.00155842	LOC729608	PREDICTED: Homo sapiens similar to Brix domain containing 1 (LOC729608), mRNA	1	79225960	79226164	trans
Ssc.10148.1.S1_at	7	81	16.1	5.765	1.71412e-06	MTHFD1	methylenetetrahydrofolate dehydrogenase (NADP+ dependent) 1, methenyltetrahydrofolate cyclohydrolase, formyltetrahydrofolate synthetase	7	97028141	97028314	cis
Ssc.10148.1.S1_at	11	39	9.65	3.707	0.000196226	MTHFD1	methylenetetrahydrofolate dehydrogenase (NADP+ dependent) 1, methenyltetrahydrofolate cyclohydrolase, formyltetrahydrofolate synthetase	7	97028141	97028314	trans
Ssc.10148.1.S1_at	13	77	4.93	2.005	0.00988835	MTHFD1	methylenetetrahydrofolate dehydrogenase (NADP+ dependent) 1, methenyltetrahydrofolate cyclohydrolase, formyltetrahydrofolate synthetase	7	97028141	97028314	trans
Ssc.10151.1.A1_at	2	99	5.08	2.06	0.0086702	TSN	translin	15	28239030	28239721	trans
Ssc.10151.1.A1_at	14	65	5.13	2.081	0.00829935	TSN	translin	15	28239030	28239721	trans
Ssc.10169.1.A1_at	2	99	6.71	2.671	0.00214221	MTPAP	mitochondrial poly(A) polymerase	10	38892331	38892740	trans
Ssc.10169.1.A1_at	14	77	8.62	3.352	0.000445191	MTPAP	mitochondrial poly(A) polymerase	10	38892331	38892740	trans
Ssc.1017.1.S1_at	16	58	8.02	3.142	0.000723854	MXRA5	matrix-remodelling associated 5	X	125485218	125505932	trans
Ssc.1018.1.S1_at	8	4	5.7	2.295	0.00506122	CAT	catalase	2	24918190	24918969	trans
Ssc.10180.1.S1_at	10	0	5.23	2.118	0.0076058	LOC100133660	PREDICTED: Homo sapiens misc_RNA (LOC100133660), miscRNA	15	130115657	130116387	trans
Ssc.10185.2.A1_at	9	0	8	3.134	0.000735763	RSF1	remodeling and spacing factor 1	9	12041317	12041584	cis
Ssc.10185.2.A1_at	18	6	6.91	2.743	0.00181127	RSF1	remodeling and spacing factor 1	9	12041317	12041584	trans
Ssc.10191.1.A1_at	14	75	6.65	2.646	0.00225316	FAM168B	family with sequence similarity 168, member B
Ssc.1020.1.S1_at	1	134	5.74	2.309	0.00491638	CTSK	cathepsin K	4	102353932	102354675	trans
Ssc.10200.2.A1_a_at	17	30	10.89	4.124	7.49966e-05	IKBKG	Homo sapiens inhibitor of kappa light polypeptide gene enhancer in B-cells, kinase gamma (IKBKG), transcript variant 4, mRNA	X	123762096	123762392	trans
Ssc.10204.1.A1_at	12	121	5.18	2.101	0.0079448	VEZT	vezatin, adherens junctions transmembrane protein	5	82976086	82976579	trans
Ssc.10204.1.A1_at	14	56	5.2	2.107	0.00780737	VEZT	vezatin, adherens junctions transmembrane protein	5	82976086	82976579	trans
Ssc.10207.1.A1_at	15	0	5.54	2.236	0.00581093	NR2C1	nuclear receptor subfamily 2, group C, member 1	5	83227618	83227924	trans
Ssc.10208.1.A1_s_at	3	0	5.41	2.186	0.00650369	OBFC2A	oligonucleotide/oligosaccharide-binding fold containing 2A	15	90819187	90819519	trans
Ssc.10212.1.A1_at	1	58	5.44	2.195	0.00636783	MIB2	E3 ubiquitin-protein ligase MIB2 (EC 6.3.2.-)(Mind bomb homolog 2)(Zinc finger ZZ type with ankyrin repeat domain protein 1)(Skeletrophin)(Novel zinc finger protein)(Novelzin)(Putative NF-kappa-B-activating protein 002N) [Source:UniProtKB/Swiss-Prot;Acc:Q	6	43069475	43069888	trans
Ssc.10212.1.A1_at	13	127	7.44	2.934	0.00116548	MIB2	E3 ubiquitin-protein ligase MIB2 (EC 6.3.2.-)(Mind bomb homolog 2)(Zinc finger ZZ type with ankyrin repeat domain protein 1)(Skeletrophin)(Novel zinc finger protein)(Novelzin)(Putative NF-kappa-B-activating protein 002N) [Source:UniProtKB/Swiss-Prot;Acc:Q	6	43069475	43069888	trans
Ssc.10226.1.A2_at	3	82	5.23	2.119	0.0076058	RHOB	ras homolog gene family, member B	3	109373356	109374472	cis
Ssc.10226.1.A2_at	2	39	5.75	2.313	0.00484793	RHOB	ras homolog gene family, member B	3	109373356	109374472	trans
Ssc.10231.1.A1_at	12	113	5.82	2.342	0.00456473	Tmem33	Mus musculus transmembrane protein 33 (Tmem33), transcript variant 1, mRNA	8	27932126	27932822	trans
Ssc.10237.1.S1_at	3	0	5.04	2.047	0.00897912	HSPB8	heat shock 22kDa protein 8	14	33648507	33649100	trans
Ssc.10237.1.S1_at	8	11	5.22	2.114	0.00767239	HSPB8	heat shock 22kDa protein 8	14	33648507	33649100	trans
Ssc.10238.1.A1_at	3	0	7.08	2.802	0.00157147	SLC12A1	solute carrier family 12 (sodium/potassium/chloride transporters), member 1	1	128848639	128848802	trans
Ssc.1025.1.S1_at	12	103	5.05	2.052	0.00890084	SETD5	SET domain containing 5	13	55014095	55015213	trans
Ssc.10260.1.A1_at	14	41	8.07	3.159	0.000694941	HP1BP3	heterochromatin protein 1, binding protein 3	6	54295086	54295547	trans
Ssc.10260.1.A1_at	15	53	6.36	2.542	0.00287895	HP1BP3	heterochromatin protein 1, binding protein 3	6	54295086	54295547	trans
Ssc.10263.1.A1_at	11	48	5.02	2.04	0.0091378	KBTBD6	Homo sapiens kelch repeat and BTB (POZ) domain containing 6 (KBTBD6), mRNA	11	24698115	24698471	cis
Ssc.10263.1.A1_at	1	67	8.38	3.262	0.000546069	KBTBD6	Homo sapiens kelch repeat and BTB (POZ) domain containing 6 (KBTBD6), mRNA	11	24698115	24698471	trans
Ssc.10263.1.A1_at	7	118	6.79	2.7	0.00200294	KBTBD6	Homo sapiens kelch repeat and BTB (POZ) domain containing 6 (KBTBD6), mRNA	11	24698115	24698471	trans
Ssc.10272.1.A1_at	5	82	5.81	2.337	0.00460413	FSTL1	follistatin-like 1
Ssc.10272.1.A1_at	9	33	7.28	2.875	0.00133063	FSTL1	follistatin-like 1
Ssc.1028.1.S1_at	10	123	6.46	2.578	0.00264513	YIPF4	Yip1 domain family, member 4	3	101108331	101108729	trans
Ssc.1028.1.S1_at	12	111	5.36	2.169	0.00679227	YIPF4	Yip1 domain family, member 4	3	101108331	101108729	trans
Ssc.10291.1.S1_at	2	3	5.27	2.133	0.00734533	LRRFIP1	Homo sapiens leucine rich repeat (in FLII) interacting protein 1 (LRRFIP1), transcript variant 2, mRNA	15	130064541	130065321	trans
Ssc.10297.1.S1_at	6	99	6	2.407	0.003912	CAPZB	capping protein (actin filament) muscle Z-line, beta	6	53283716	53284057	cis
Ssc.10297.3.S1_a_at	6	95	6.17	2.471	0.00338355	CAPZB	capping protein (actin filament) muscle Z-line, beta	6	53385491	53385675	cis
Ssc.10297.3.S1_a_at	2	52	5.25	2.126	0.0074744	CAPZB	capping protein (actin filament) muscle Z-line, beta	6	53385491	53385675	trans
Ssc.10298.1.A1_at	5	58	5.19	2.105	0.00787578	TAPT1	transmembrane anterior posterior transformation 1
Ssc.10298.1.A1_at	16	38	8.85	3.433	0.000370154	TAPT1	transmembrane anterior posterior transformation 1
Ssc.10299.1.A1_at	12	111	8.02	3.141	0.000723854	CACYBP	calcyclin binding protein	9	109993270	110006558	trans
Ssc.10299.2.S1_at	8	18	5.12	2.076	0.0083722	CACYBP	calcyclin binding protein	9	109993270	110006558	trans
Ssc.10299.2.S1_at	12	126	6.94	2.752	0.00176637	CACYBP	calcyclin binding protein	9	109993270	110006558	trans
Ssc.1030.1.S1_at	8	16	5.54	2.237	0.00581093	ZNF706	zinc finger protein 706	4	36189773	36190132	trans
Ssc.10303.1.A1_at	18	8	7.35	2.903	0.0012556	PDGFD	platelet derived growth factor D	9	34101786	34102107	trans
Ssc.10308.1.A1_at	12	125	6.57	2.617	0.00241036	PCMTD1	protein-L-isoaspartate (D-aspartate) O-methyltransferase domain containing 1	4	81095052	81095446	trans
Ssc.1031.1.S1_at	16	78	9.37	3.611	0.000244718	OAS1	Homo sapiens 2',5'-oligoadenylate synthetase 1, 40/46kDa (OAS1), transcript variant 3, mRNA	14	39204394	39204751	trans
Ssc.10311.1.A1_at	16	34	5.4	2.185	0.00656038	MAP3K7	Homo sapiens mitogen-activated protein kinase kinase kinase 7 (MAP3K7), transcript variant D, mRNA	1	61592289	61592590	trans
Ssc.10311.2.A1_at	16	24	5.87	2.358	0.00437291	MAP3K7	Homo sapiens mitogen-activated protein kinase kinase kinase 7 (MAP3K7), transcript variant D, mRNA	1	61592559	61592988	trans
Ssc.10316.1.S1_at	13	38	5.35	2.166	0.00685154	ACTG2	actin, gamma 2, smooth muscle, enteric	3	63607036	63615297	trans
Ssc.10316.1.S1_at	18	8	5.04	2.046	0.00897912	ACTG2	actin, gamma 2, smooth muscle, enteric	3	63607036	63615297	trans
Ssc.10320.1.A1_at	3	0	5.04	2.047	0.00897912	DGKE	diacylglycerol kinase, epsilon 64kDa	12	31036711	31037248	trans
Ssc.10338.1.A1_at	12	104	6.27	2.508	0.00310755	NCK1	NCK adaptor protein 1	13	138149790	138150207	trans
Ssc.1034.1.A1_at	1	90	5.64	2.27	0.00535799	TIPARP	TCDD-inducible poly(ADP-ribose) polymerase	13	157906877	157907141	trans
Ssc.10342.1.A1_at	3	0	4.99	2.028	0.00938124	PAM	Homo sapiens peptidylglycine alpha-amidating monooxygenase (PAM), transcript variant 4, mRNA	2	97567734	97568109	trans
Ssc.10360.1.S1_at	3	0	5.11	2.074	0.0084457	ITPRIPL2	inositol 1,4,5-triphosphate receptor interacting protein-like 2
Ssc.10360.1.S1_at	16	70	7.12	2.818	0.00151995	ITPRIPL2	inositol 1,4,5-triphosphate receptor interacting protein-like 2
Ssc.10366.1.A1_at	2	83	5.91	2.374	0.00422543	FRRS1	Homo sapiens ferric-chelate reductase 1 (FRRS1), mRNA	4	123199603	123199834	trans
Ssc.10366.1.A1_at	14	86	7.12	2.819	0.00151995	FRRS1	Homo sapiens ferric-chelate reductase 1 (FRRS1), mRNA	4	123199603	123199834	trans
Ssc.10367.1.A1_at	18	0	4.98	2.026	0.00946387	Pdpk1	Mus musculus 3-phosphoinositide dependent protein kinase-1 (Pdpk1), transcript variant 1, mRNA
Ssc.10373.1.S1_at	12	119	6.66	2.651	0.00223427	PREX1	phosphatidylinositol-3,4,5-trisphosphate-dependent Rac exchange factor 1
Ssc.10373.1.S1_at	16	41	6.68	2.657	0.00219696	PREX1	phosphatidylinositol-3,4,5-trisphosphate-dependent Rac exchange factor 1
Ssc.10383.1.A1_at	2	56	5.23	2.117	0.0076058	HDAC8	histone deacetylase 8
Ssc.1039.1.S1_at	2	52	12.85	4.764	1.72596e-05	APOC3	apolipoprotein C-III	9	43008402	43008741	trans
Ssc.10391.1.A1_at	14	84	6.56	2.616	0.00243079	MCAM	melanoma cell adhesion molecule	9	35053703	35053851	trans
Ssc.10391.2.S1_at	14	84	5.21	2.113	0.00773958	MCAM	melanoma cell adhesion molecule	9	45127070	45127881	trans
Ssc.10392.1.A1_at	8	75	6.36	2.539	0.00287895	MYH11	Homo sapiens myosin, heavy chain 11, smooth muscle (MYH11), transcript variant SM1A, mRNA
Ssc.10393.1.S1_at	1	58	5.24	2.121	0.00757447	LOC441455	,The record has been replaced by NR_026792 (Homo sapiens makorin ring finger protein 1 pseudogene (LOC441455), non-coding RNA)	18	7742914	7743200	trans
Ssc.10393.1.S1_at	2	99	9.94	3.806	0.000156331	LOC441455	,The record has been replaced by NR_026792 (Homo sapiens makorin ring finger protein 1 pseudogene (LOC441455), non-coding RNA)	18	7742914	7743200	trans
Ssc.10393.1.S1_at	10	123	7.05	2.794	0.00161128	LOC441455	,The record has been replaced by NR_026792 (Homo sapiens makorin ring finger protein 1 pseudogene (LOC441455), non-coding RNA)	18	7742914	7743200	trans
Ssc.10393.1.S1_at	14	75	5.39	2.181	0.00661758	LOC441455	,The record has been replaced by NR_026792 (Homo sapiens makorin ring finger protein 1 pseudogene (LOC441455), non-coding RNA)	18	7742914	7743200	trans
Ssc.10393.2.A1_at	14	64	5.17	2.097	0.00801444	MKRN1	Homo sapiens makorin ring finger protein 1 (MKRN1), transcript variant 2, mRNA	18	7739624	7740202	trans
Ssc.104.1.S1_at	14	63	4.93	2.004	0.00988835	PPP2R2A	protein phosphatase 2 (formerly 2A), regulatory subunit B, alpha isoform	14	10423738	10424747	cis
Ssc.10401.1.A1_at	2	92	5.13	2.08	0.00829935
Ssc.10406.1.A1_at	3	0	5.14	2.086	0.00822717			1	181805	181613	trans
Ssc.10408.1.S1_at	3	0	5.33	2.158	0.0069717	MITD1	MIT domain-containing protein 1 [Source:UniProtKB/Swiss-Prot;Acc:Q8WV92]	3	50772790	50773013	cis
Ssc.10408.1.S1_at	4	40	5.09	2.065	0.00859469	MITD1	MIT domain-containing protein 1 [Source:UniProtKB/Swiss-Prot;Acc:Q8WV92]	3	50772790	50773013	trans
Ssc.10413.1.A1_at	7	85	5.3	2.144	0.00715601	PLEKHH1	pleckstrin homology domain containing, family H (with MyTH4 domain) member 1	7	99711290	99712375	cis
Ssc.10413.1.A1_at	1	14	5.09	2.063	0.00863216	PLEKHH1	pleckstrin homology domain containing, family H (with MyTH4 domain) member 1	7	99711290	99712375	trans
Ssc.1042.1.A1_at	3	86	4.96	2.016	0.00963137	CNOT7	CCR4-NOT transcription complex, subunit 7	17	4677061	4677517	trans
Ssc.10426.1.S1_at	2	38	6.71	2.669	0.00214221	EIF3B	eukaryotic translation initiation factor 3, subunit B	3	1869318	1870339	trans
Ssc.10426.1.S1_at	9	27	6.73	2.678	0.00210648	EIF3B	eukaryotic translation initiation factor 3, subunit B	3	1869318	1870339	trans
Ssc.10426.1.S1_at	17	40	7.05	2.792	0.00161128	EIF3B	eukaryotic translation initiation factor 3, subunit B	3	1869318	1870339	trans
Ssc.10429.1.S1_at	14	0	6.03	2.42	0.00381292	ANKRD1	ankyrin repeat domain 1 (cardiac muscle)	14	107545885	107554865	cis
Ssc.10434.1.S1_at	10	121	5.31	2.15	0.00709402	FZD8	frizzled homolog 8 (Drosophila)	10	55056830	55057688	cis
Ssc.10435.1.A1_at	15	68	5.2	2.108	0.00780737	EFR3A	EFR3 homolog A (S. cerevisiae)	4	7091728	7092149	trans
Ssc.10437.1.A1_at	7	38	6.58	2.621	0.00239011	SLC40A1	solute carrier family 40 (iron-regulated transporter), member 1	15	88500203	88500649	trans
Ssc.10437.1.A1_at	8	103	7.47	2.944	0.00113694	SLC40A1	solute carrier family 40 (iron-regulated transporter), member 1	15	88500203	88500649	trans
Ssc.10439.1.S1_at	2	52	14	5.125	7.49242e-06	ALB	albumin	8	58919989	58920272	trans
Ssc.10453.1.S1_at	2	52	8.07	3.156	0.000694941	LOC100132553	PREDICTED: Homo sapiens misc_RNA (LOC100132553), miscRNA	13	72713416	72713640	trans
Ssc.10466.1.A1_at	3	30	5.55	2.24	0.00576089	LIMCH1	Homo sapiens LIM and calponin homology domains 1 (LIMCH1), transcript variant 5, mRNA	8	27713482	27713804	trans
Ssc.10483.1.S1_at	12	66	4.99	2.027	0.00938124	SAFB2	scaffold attachment factor B2	2	49364234	49364424	trans
Ssc.10486.1.A1_at	1	53	5.33	2.153	0.00700477	RAB22A	RAB22A, member RAS oncogene family	17	61168490	61169517	trans
Ssc.10486.1.A1_at	2	49	8.23	3.214	0.000610148	RAB22A	RAB22A, member RAS oncogene family	17	61168490	61169517	trans
Ssc.10494.1.S1_at	3	51	9.02	3.49	0.000323146	AHCYL1	S-adenosylhomocysteine hydrolase-like 1	4	114822008	114822430	trans
Ssc.10495.1.A1_at	9	53	5.01	2.034	0.00921822	CREBZF	CREB/ATF bZIP transcription factor	9	85048747	85048615	cis
Ssc.10495.1.A1_at	14	18	5.18	2.1	0.0079448	CREBZF	CREB/ATF bZIP transcription factor	9	85048747	85048615	trans
Ssc.1050.1.S1_at	18	8	5.45	2.201	0.00628193	LOC100133665	PREDICTED: Homo sapiens similar to transaldolase (LOC100133665), mRNA	2	194380	194638	trans
Ssc.10503.1.A1_at	8	91	5.03	2.043	0.0090581	TSN	Homo sapiens translin (TSN), mRNA	15	28130647	28130968	trans
Ssc.10505.1.A1_at	1	18	6.57	2.615	0.00242706	Epc1	Mus musculus enhancer of polycomb homolog 1 (Drosophila) (Epc1), transcript variant 1, mRNA	10	41230318	41230783	trans
Ssc.10505.1.A1_at	14	66	6.72	2.673	0.00212427	Epc1	Mus musculus enhancer of polycomb homolog 1 (Drosophila) (Epc1), transcript variant 1, mRNA	10	41230318	41230783	trans
Ssc.10505.1.A1_at	15	64	5.35	2.166	0.00685154	Epc1	Mus musculus enhancer of polycomb homolog 1 (Drosophila) (Epc1), transcript variant 1, mRNA	10	41230318	41230783	trans
Ssc.1051.1.S1_at	3	86	5.88	2.363	0.00433555	TGOLN2	trans-golgi network protein 2	3	54098141	54099208	cis
Ssc.10517.1.A1_at	5	76	5.07	2.059	0.00874639	TNKS	tankyrase, TRF1-interacting ankyrin-related ADP-ribose polymerase	15	52529937	52530216	trans
Ssc.1053.1.S1_at	17	0	5.37	2.17	0.00673352	NID2	nidogen 2 (osteonidogen)	1	189958722	189959293	trans
Ssc.10530.1.A1_at	7	15	8.56	3.332	0.000467226	PEG3	Homo sapiens paternally expressed 3 (PEG3), transcript variant 5, mRNA	6	62013579	62013288	trans
Ssc.10530.1.A1_at	8	91	7.32	2.89	0.00128721	PEG3	Homo sapiens paternally expressed 3 (PEG3), transcript variant 5, mRNA	6	62013579	62013288	trans
Ssc.10530.1.A1_at	12	147	5.05	2.052	0.00890084	PEG3	Homo sapiens paternally expressed 3 (PEG3), transcript variant 5, mRNA	6	62013579	62013288	trans
Ssc.10530.1.A1_at	17	61	5.45	2.2	0.00628193	PEG3	Homo sapiens paternally expressed 3 (PEG3), transcript variant 5, mRNA	6	62013579	62013288	trans
Ssc.10532.1.A1_at	6	72	5.09	2.066	0.00859469
Ssc.10534.3.A1_a_at	16	67	11.34	4.273	5.32362e-05	RASA2	Ras GTPase-activating protein 2 (GAP1m) [Source:UniProtKB/Swiss-Prot;Acc:Q15283]	13	67145211	67145765	trans
Ssc.10538.1.A1_at	9	48	5.1	2.07	0.00851986	HNRNPM	heterogeneous nuclear ribonucleoprotein M	2	51757443	51757997	trans
Ssc.1054.1.A1_at	12	98	5.58	2.252	0.0056134
Ssc.10542.1.S1_at	2	51	5.46	2.204	0.00622771	EXOSC1	exosome component 1	14	113678998	113679484	trans
Ssc.10542.1.S1_at	15	44	7.87	3.085	0.000818243	EXOSC1	exosome component 1	14	113678998	113679484	trans
Ssc.10542.1.S1_at	18	75	5.86	2.354	0.0044106	EXOSC1	exosome component 1	14	113678998	113679484	trans
Ssc.1055.2.A1_at	9	56	5	2.031	0.00929936	MTM1	myotubularin 1	X	120532669	120533376	trans
Ssc.10552.1.A1_at	12	109	5.15	2.088	0.00815562
Ssc.1056.1.A1_at	7	16	6.01	2.41	0.00387868	PRKAR2B	protein kinase, cAMP-dependent, regulatory, type II, beta	9	100145843	100146341	trans
Ssc.10572.1.A1_at	8	103	5.3	2.144	0.00715601	C5orf30	chromosome 5 open reading frame 30	2	102641222	102641337	trans
Ssc.10572.1.A1_at	14	0	5.44	2.198	0.00633663	C5orf30	chromosome 5 open reading frame 30	2	102641222	102641337	trans
Ssc.10572.1.A1_at	17	0	7.57	2.98	0.00104688	C5orf30	chromosome 5 open reading frame 30	2	102641222	102641337	trans
Ssc.10575.1.A1_at	1	80	5.93	2.379	0.00417754
Ssc.10576.1.S1_at	8	0	5.26	2.132	0.00740958	HMGN1	high-mobility group nucleosome binding domain 1	13	143604358	143605039	trans
Ssc.10576.1.S1_at	12	95	4.92	2.001	0.00997557	HMGN1	high-mobility group nucleosome binding domain 1	13	143604358	143605039	trans
Ssc.10576.1.S1_at	17	0	5.32	2.154	0.00703259	HMGN1	high-mobility group nucleosome binding domain 1	13	143604358	143605039	trans
Ssc.1058.1.S1_at	5	89	5.46	2.204	0.00622771	GABARAPL2	Gamma-aminobutyric acid receptor-associated protein-like 2 (GABA(A) receptor-associated protein-like 2)(Golgi-associated ATPase enhancer of 16 kDa)(GATE-16)(General protein transport factor p16)(Ganglioside expression factor 2)(GEF-2)(MAP1 light chain 3-r	6	8772268	8772934	trans
Ssc.10588.1.A1_at	2	0	5.96	2.392	0.00404824	IFI44L	interferon-induced protein 44-like	6	93743618	93744061	trans
Ssc.10588.1.A1_at	5	141	8.01	3.136	0.000729784	IFI44L	interferon-induced protein 44-like	6	93743618	93744061	trans
Ssc.10592.3.S1_a_at	8	83	5.13	2.083	0.00829935	DGUOK	deoxyguanosine kinase	3	63577509	63577759	trans
Ssc.10592.3.S1_a_at	12	102	5.33	2.156	0.0069717	DGUOK	deoxyguanosine kinase	3	63577509	63577759	trans
Ssc.10598.2.S1_at	5	142	5.1	2.068	0.00851986	ZFYVE16	Homo sapiens zinc finger, FYVE domain containing 16 (ZFYVE16), transcript variant 2, mRNA	2	55866394	55866637	trans
Ssc.10608.1.S1_at	16	15	5.01	2.034	0.00921822	CPEB4	cytoplasmic polyadenylation element binding protein 4	16	47783958	47784580	cis
Ssc.10608.2.A1_at	12	78	5.02	2.041	0.0091378	CPEB4	cytoplasmic polyadenylation element binding protein 4	16	47784976	47785291	trans
Ssc.10615.1.A1_at	2	83	4.97	2.018	0.00954724	FASTKD3	FAST kinase domains 3	16	71429153	71429545	trans
Ssc.10615.1.A1_at	11	56	5.72	2.305	0.00497477	FASTKD3	FAST kinase domains 3	16	71429153	71429545	trans
Ssc.10618.2.A1_at	4	56	5.36	2.169	0.00679227	NET1	neuroepithelial cell transforming 1	10	61885709	61886234	trans
Ssc.1062.1.A1_at	12	99	4.99	2.027	0.00938124	LOC645387	PREDICTED: Homo sapiens misc_RNA (LOC645387), miscRNA	13	138046616	138047203	trans
Ssc.10620.1.A1_at	9	0	5.84	2.347	0.00448699	KIAA1370	Homo sapiens KIAA1370 (KIAA1370), mRNA	1	123919127	123919528	trans
Ssc.10623.1.A1_at	14	30	4.92	2	0.00997557	LOC65998	Homo sapiens hypothetical protein LOC65998 (LOC65998), mRNA	2	6710653	6711081	trans
Ssc.10623.1.A1_at	15	61	5.81	2.336	0.00460413	LOC65998	Homo sapiens hypothetical protein LOC65998 (LOC65998), mRNA	2	6710653	6711081	trans
Ssc.10624.1.S1_at	5	53	6.1	2.446	0.00359164	METTL7A	methyltransferase like 7A	5	49609964	49610200	cis
Ssc.10624.1.S1_at	11	16	10	3.825	0.000149177	METTL7A	methyltransferase like 7A	5	49609964	49610200	trans
Ssc.10632.1.A1_at	14	61	5.82	2.34	0.00456473	CSTF2T	cleavage stimulation factor, 3' pre-RNA, subunit 2, 64kDa, tau variant	14	102552441	102552881	cis
Ssc.10632.1.A1_at	2	51	5.05	2.052	0.00890084	CSTF2T	cleavage stimulation factor, 3' pre-RNA, subunit 2, 64kDa, tau variant	14	102552441	102552881	trans
Ssc.10632.1.A1_at	4	59	6.13	2.456	0.00350089	CSTF2T	cleavage stimulation factor, 3' pre-RNA, subunit 2, 64kDa, tau variant	14	102552441	102552881	trans
Ssc.10632.1.A1_at	18	52	4.99	2.028	0.00938124	CSTF2T	cleavage stimulation factor, 3' pre-RNA, subunit 2, 64kDa, tau variant	14	102552441	102552881	trans
Ssc.1064.1.A1_at	12	18	5.22	2.114	0.00767239	ISLR	immunoglobulin superfamily containing leucine-rich repeat	7	59725375	59728634	trans
Ssc.10645.1.S1_at	18	7	6.79	2.698	0.00200294	TAOK3	TAO kinase 3	14	34689910	34690213	trans
Ssc.10646.1.A1_at	9	0	7.6	2.989	0.00102132	EFR3A	EFR3 homolog A (S. cerevisiae)	4	8046451	8046684	trans
Ssc.10656.1.A1_at	1	116	5.13	2.079	0.00833606	KIAA0947	Homo sapiens KIAA0947 protein (KIAA0947), mRNA	16	73501153	73501554	trans
Ssc.10656.1.A1_at	6	5	5.64	2.273	0.00532996	KIAA0947	Homo sapiens KIAA0947 protein (KIAA0947), mRNA	16	73501153	73501554	trans
Ssc.10656.1.A1_at	13	44	7.79	3.06	0.00087367	KIAA0947	Homo sapiens KIAA0947 protein (KIAA0947), mRNA	16	73501153	73501554	trans
Ssc.10656.2.S1_at	8	72	6.45	2.575	0.00266761	KIAA0947	Homo sapiens KIAA0947 protein (KIAA0947), mRNA	16	73500598	73501240	trans
Ssc.10667.1.A1_at	13	43	5.07	2.057	0.00874639	HMGXB4	Homo sapiens HMG box domain containing 4 (HMGXB4), transcript variant 3, mRNA	5	34020009	34020156	trans
Ssc.10668.1.A1_at	12	104	5.05	2.05	0.00890084			5	286541	286155	trans
Ssc.10672.1.A1_at	17	0	5.55	2.24	0.00576089			17	33403379	33403777	cis
Ssc.10678.1.A1_at	6	61	7.85	3.081	0.000831751
Ssc.10686.1.S1_at	18	9	6.12	2.452	0.00353088	ETV1	ets variant 1	9	13900503	13900367	trans
Ssc.10695.1.A1_at	3	80	6.26	2.505	0.00313407	CYP24A1	Sus scrofa cytochrome P450, family 24, subfamily A, polypeptide 1 (CYP24A1), nuclear gene encoding mitochondrial protein, mRNA	5	94404147	94404603	trans
Ssc.10695.2.S1_at	2	95	5.18	2.101	0.0079448	ACSS3	acyl-CoA synthetase short-chain family member 3	5	94403630	94404003	trans
Ssc.10695.2.S1_at	3	86	5.49	2.219	0.00606793	ACSS3	acyl-CoA synthetase short-chain family member 3	5	94403630	94404003	trans
Ssc.10699.1.A1_at	4	65	4.95	2.012	0.00971625	UPRT	uracil phosphoribosyltransferase (FUR1) homolog (S. cerevisiae)	X	59807378	59808252	trans
Ssc.10701.1.A1_at	12	111	5.38	2.176	0.00667529	NKTR	natural killer-tumor recognition sequence	13	22044839	22045053	trans
Ssc.10708.1.A1_at	2	103	5.72	2.305	0.00497477
Ssc.10716.1.A1_at	12	101	5.12	2.076	0.0083722	SCYL2	SCY1-like 2 (S. cerevisiae)	5	79572976	79573574	trans
Ssc.10718.1.A1_at	1	37	5.33	2.155	0.00700477	CYB5R4	cytochrome b5 reductase 4	1	84726349	84726855	cis
Ssc.1072.1.A1_at	14	80	7.55	2.972	0.00106429	UCRC	ubiquinol-cytochrome c reductase complex (7.2 kD)	14	47533714	47534035	cis
Ssc.1072.1.A1_at	18	30	6.71	2.669	0.00214221	UCRC	ubiquinol-cytochrome c reductase complex (7.2 kD)	14	47533714	47534035	trans
Ssc.10720.1.S1_at	1	138	5.54	2.235	0.00584051	ARMCX2	armadillo repeat containing, X-linked 2	X	80998335	80999292	trans
Ssc.10720.1.S1_at	15	76	6.46	2.577	0.00264513	ARMCX2	armadillo repeat containing, X-linked 2	X	80998335	80999292	trans
Ssc.10722.1.A1_at	12	122	4.92	2.001	0.00997557	MAP7D3	MAP7 domain containing 3	X	109534730	109534994	trans
Ssc.10722.1.A1_at	13	128	5.08	2.061	0.0086702	MAP7D3	MAP7 domain containing 3	X	109534730	109534994	trans
Ssc.10724.1.A1_at	8	0	5.35	2.163	0.00685154	ATAD2B	ATPase family, AAA domain containing 2B	3	107003799	107004200	trans
Ssc.10724.1.A1_at	9	46	9.97	3.817	0.000152711	ATAD2B	ATPase family, AAA domain containing 2B	3	107003799	107004200	trans
Ssc.10727.1.A1_at	8	19	5.77	2.322	0.00476522	RBL2	retinoblastoma-like 2 (p130)	6	52082586	52082710	trans
Ssc.10731.1.A1_at	3	0	5.52	2.228	0.00591236	DIPAS	PREDICTED: Homo sapiens misc_RNA (DIPAS), miscRNA	1	270011662	270012058	trans
Ssc.10732.1.A1_at	16	88	6.96	2.761	0.00173707	MOSPD2	motile sperm domain containing 2	X	10721550	10722146	trans
Ssc.10742.1.A1_at	2	137	5.01	2.034	0.00921822	S100B	S100 calcium binding protein B	13	46846758	46846629	trans
Ssc.10750.1.S1_at	3	86	5.07	2.058	0.00874639	GTPBP8	GTP-binding protein 8 (putative)	13	109526983	109527450	trans
Ssc.10752.1.A1_at	1	14	6.47	2.577	0.00264053	TMEM65	transmembrane protein 65	4	14974506	14974913	trans
Ssc.10752.1.A1_at	10	151	6.8	2.703	0.0019862	TMEM65	transmembrane protein 65	4	14974506	14974913	trans
Ssc.10752.1.A1_at	17	41	9.76	3.743	0.000179987	TMEM65	transmembrane protein 65	4	14974506	14974913	trans
Ssc.1076.1.A1_at	2	47	7.65	3.007	0.00098014	PRICKLE2	prickle homolog 2 (Drosophila)	13	38473996	38474428	trans
Ssc.1076.1.A1_at	3	0	5.95	2.389	0.00408306	PRICKLE2	prickle homolog 2 (Drosophila)	13	38473996	38474428	trans
Ssc.1076.1.A1_at	15	72	5.82	2.339	0.00456473	PRICKLE2	prickle homolog 2 (Drosophila)	13	38473996	38474428	trans
Ssc.1076.1.A1_at	16	41	6.16	2.468	0.0034125	PRICKLE2	prickle homolog 2 (Drosophila)	13	38473996	38474428	trans
Ssc.10760.1.A1_at	18	10	5.32	2.154	0.00703259	THNSL1	threonine synthase-like 1 (S. cerevisiae)
Ssc.10763.1.A1_at	1	8	5.19	2.101	0.00791136	GPD2	glycerol-3-phosphate dehydrogenase 2 (mitochondrial)	15	59579862	59580753	trans
Ssc.10763.1.A1_at	8	1	5.42	2.19	0.00644751	GPD2	glycerol-3-phosphate dehydrogenase 2 (mitochondrial)	15	59579862	59580753	trans
Ssc.10765.1.A1_at	5	139	7.28	2.877	0.00133063	PTBP2	polypyrimidine tract binding protein 2	4	125829159	125829792	trans
Ssc.1077.1.A1_at	9	0	5.62	2.266	0.00542277	Tmem127	Mus musculus transmembrane protein 127 (Tmem127), mRNA	3	42081272	42081851	trans
Ssc.10771.1.A1_at	14	80	5.01	2.036	0.00921822	UBTD2	ubiquitin domain containing 2	16	49384885	49385813	trans
Ssc.10773.1.S1_at	12	109	6.02	2.414	0.00384566	VTA1	Vacuolar protein sorting-associated protein VTA1 homolog (Dopamine-responsive protein DRG-1)(SKD1 binding protein 1)(SBP1)(LYST-interacting protein 5)(LIP5) [Source:UniProtKB/Swiss-Prot;Acc:Q9NP79]	1	24099735	24099903	trans
Ssc.10775.1.A1_at	2	14	4.94	2.009	0.00980191
Ssc.1078.1.A1_at	15	44	6.67	2.654	0.00221554	CREG1	cellular repressor of E1A-stimulated genes 1	4	86774602	86775053	trans
Ssc.10789.1.A1_at	7	47	6.7	2.667	0.0021603	APH1B	Homo sapiens anterior pharynx defective 1 homolog B (C. elegans) (APH1B), transcript variant 2, mRNA	1	112108618	112109421	trans
Ssc.1079.2.S1_at	1	6	5.26	2.129	0.00744388	Whsc1l1	Mus musculus Wolf-Hirschhorn syndrome candidate 1-like 1 (human) (Whsc1l1), transcript variant 2, mRNA	15	45834712	45835260	trans
Ssc.10793.1.A1_at	15	60	5.11	2.072	0.0084457	SDC2	syndecan 2	4	40348225	40348516	trans
Ssc.10798.1.A1_at	2	49	6.11	2.447	0.00356113	EXD1	exonuclease 3'-5' domain containing 1	1	136585260	136585637	trans
Ssc.10798.1.A1_at	4	67	4.95	2.011	0.00971625	EXD1	exonuclease 3'-5' domain containing 1	1	136585260	136585637	trans
Ssc.1080.1.A1_at	2	23	8.28	3.231	0.000585891	RTN3	Homo sapiens reticulon 3 (RTN3), transcript variant 4, mRNA	2	6826569	6826977	cis
Ssc.1080.1.A1_at	17	57	4.99	2.027	0.00938124	RTN3	Homo sapiens reticulon 3 (RTN3), transcript variant 4, mRNA	2	6826569	6826977	trans
Ssc.10801.1.A1_at	17	14	5.78	2.324	0.00472441	C3orf58	chromosome 3 open reading frame 58	13	145193312	145193895	trans
Ssc.10808.1.A1_at	17	22	5.8	2.332	0.00464387	ZNF784	zinc finger protein 784
Ssc.1081.2.S1_at	16	81	4.96	2.017	0.00963137	MBNL1	Homo sapiens muscleblind-like (Drosophila) (MBNL1), transcript variant 6, mRNA
Ssc.10810.1.A1_at	3	80	6.71	2.67	0.00214221			9	51310974	51311491	trans
Ssc.10821.1.S1_at	12	66	6.18	2.473	0.00335485	C21orf91	Homo sapiens chromosome 21 open reading frame 91 (C21orf91), transcript variant 1, mRNA	13	131585243	131585435	trans
Ssc.10825.1.A1_at	3	0	5.9	2.372	0.00426181	TSGA14	testis specific, 14	18	16651824	16652255	trans
Ssc.10825.1.A1_at	14	33	7.75	3.043	0.000902817	TSGA14	testis specific, 14	18	16651824	16652255	trans
Ssc.10828.1.S1_at	2	99	6.23	2.494	0.00321506	HIF1AN	hypoxia inducible factor 1, alpha subunit inhibitor	14	116583226	116583743	trans
Ssc.10835.1.A1_at	1	126	5.62	2.265	0.0054511	LOC100133129	PREDICTED: Homo sapiens misc_RNA (LOC100133129), miscRNA	4	97064196	97065176	trans
Ssc.10857.1.A1_at	17	12	5.67	2.283	0.00519381	ERLIN1	Homo sapiens ER lipid raft associated 1 (ERLIN1), mRNA	14	116797481	116797785	trans
Ssc.10858.1.A1_at	18	3	6.06	2.431	0.00371642	MICAL2	microtubule associated monoxygenase, calponin and LIM domain containing 2
Ssc.1086.1.A1_at	7	42	5.49	2.216	0.00606793	MFAP5	microfibrillar associated protein 5	5	59505658	59506030	trans
Ssc.1086.1.A1_at	9	68	6.26	2.504	0.00313407	MFAP5	microfibrillar associated protein 5	5	59505658	59506030	trans
Ssc.10863.1.A1_at	7	26	5.75	2.315	0.00484793	SNRNP25	small nuclear ribonucleoprotein 25kDa (U11/U12)	3	35097823	35098156	trans
Ssc.10876.1.S1_at	13	99	5.05	2.049	0.00890084	UBP1	Homo sapiens upstream binding protein 1 (LBP-1a) (UBP1), transcript variant 3, mRNA	13	16223445	16224086	cis
Ssc.10876.1.S1_at	3	86	5.63	2.269	0.00537616	UBP1	Homo sapiens upstream binding protein 1 (LBP-1a) (UBP1), transcript variant 3, mRNA	13	16223445	16224086	trans
Ssc.10878.1.A1_at	15	80	6.1	2.445	0.00359164	LOC255783	Homo sapiens hypothetical protein LOC255783 (LOC255783), mRNA
Ssc.10878.1.A1_at	17	22	5.15	2.09	0.00815562	LOC255783	Homo sapiens hypothetical protein LOC255783 (LOC255783), mRNA
Ssc.10883.1.S1_at	16	97	8.17	3.195	0.000640624	TNRC6A	trinucleotide repeat containing 6A
Ssc.10886.1.S1_at	17	20	4.93	2.003	0.00988835	MAP3K1	mitogen-activated protein kinase kinase kinase 1	16	33530929	33531690	trans
Ssc.10889.1.A1_s_at	15	60	4.96	2.016	0.00963137	RAB11A	RAB11A, member RAS oncogene family	1	170959482	170959693	trans
Ssc.1089.1.S1_at	3	86	5.32	2.154	0.00703259	FABP4	fatty acid binding protein 4, adipocyte	4	53929473	53929647	trans
Ssc.1089.1.S1_at	14	14	5.05	2.052	0.00890084	FABP4	fatty acid binding protein 4, adipocyte	4	53929473	53929647	trans
Ssc.10894.1.A1_at	9	56	5.18	2.1	0.0079448	AQP4	aquaporin 4	6	76985955	76986353	trans
Ssc.10894.1.A1_at	15	68	5.42	2.192	0.00644751	AQP4	aquaporin 4	6	76985955	76986353	trans
Ssc.10898.1.A1_at	16	94	6.48	2.583	0.00260076	ZNF10	zinc finger protein 10	14	22209871	22210129	trans
Ssc.10899.1.A1_at	1	75	5.43	2.193	0.00642319
Ssc.1090.1.S1_at	9	56	5.58	2.25	0.0056134	KIAA0907	UPF0469 protein KIAA0907 [Source:UniProtKB/Swiss-Prot;Acc:Q7Z7F0]	4	98061901	98063216	trans
Ssc.10904.2.A1_s_at	12	40	6.29	2.515	0.00305518	MED8	mediator complex subunit 8	6	120095853	120096064	trans
Ssc.10904.2.A1_s_at	17	49	6.09	2.441	0.00362243	MED8	mediator complex subunit 8	6	120095853	120096064	trans
Ssc.10906.1.A1_at	12	151	5.55	2.241	0.00576089	LDOC1L	leucine zipper, down-regulated in cancer 1-like
Ssc.10906.1.A1_at	17	28	5.04	2.047	0.00897912	LDOC1L	leucine zipper, down-regulated in cancer 1-like
Ssc.10909.1.A1_at	9	32	8.11	3.171	0.000672668	JMY	junction mediating and regulatory protein, p53 cofactor	2	77253307	77253736	trans
Ssc.10909.1.A1_at	10	146	5.19	2.104	0.00787578	JMY	junction mediating and regulatory protein, p53 cofactor	2	77253307	77253736	trans
Ssc.10909.1.A1_at	13	42	7.54	2.968	0.0010731	JMY	junction mediating and regulatory protein, p53 cofactor	2	77253307	77253736	trans
Ssc.1091.1.S1_at	13	8	5.91	2.375	0.00422543	COL1A1	collagen, type I, alpha 1	12	24681959	24682484	trans
Ssc.1091.3.A1_at	4	0	5.1	2.071	0.00851986	COL1A1	collagen, type I, alpha 1	12	24681802	24682109	trans
Ssc.1091.3.A1_at	9	0	7.4	2.918	0.00120468	COL1A1	collagen, type I, alpha 1	12	24681802	24682109	trans
Ssc.10910.1.A1_at	9	9	5.06	2.054	0.00882327	CLTC	clathrin, heavy chain (Hc)
Ssc.10911.1.A1_at	14	0	6	2.407	0.003912	ADRBK2	adrenergic, beta, receptor kinase 2	14	43940990	43941398	cis
Ssc.10911.2.S1_at	12	23	4.93	2.004	0.00988835	ADRBK2	adrenergic, beta, receptor kinase 2	14	43939841	43941043	trans
Ssc.10912.1.S1_at	5	138	6.63	2.64	0.00229145	SEPSECS	Homo sapiens Sep (O-phosphoserine) tRNA:Sec (selenocysteine) tRNA synthase (SEPSECS), transcript variant 3, mRNA	8	24730920	24730745	trans
Ssc.10915.1.S1_at	18	44	4.96	2.017	0.00963137	DPY19L1	dpy-19-like 1 (C. elegans)	18	38067469	38068226	cis
Ssc.10915.1.S1_at	6	61	7.69	3.022	0.000948425	DPY19L1	dpy-19-like 1 (C. elegans)	18	38067469	38068226	trans
Ssc.10915.1.S1_at	13	42	5.24	2.124	0.00753981	DPY19L1	dpy-19-like 1 (C. elegans)	18	38067469	38068226	trans
Ssc.10918.1.A1_at	12	122	6.04	2.424	0.00378047	TPRKB	TP53RK binding protein	3	63644433	63644669	trans
Ssc.1092.1.A1_at	8	0	5.8	2.334	0.00464387	LOC100131431	PREDICTED: Homo sapiens misc_RNA (LOC100131431), miscRNA	3	51944827	51945078	trans
Ssc.1092.1.A1_at	14	81	11.47	4.318	4.82477e-05	LOC100131431	PREDICTED: Homo sapiens misc_RNA (LOC100131431), miscRNA	3	51944827	51945078	trans
Ssc.1093.1.A1_at	9	37	5.81	2.337	0.00460413	FZD4	frizzled homolog 4 (Drosophila)	9	20880303	20880982	cis
Ssc.1093.1.A1_at	10	151	7.88	3.091	0.000811573	FZD4	frizzled homolog 4 (Drosophila)	9	20880303	20880982	trans
Ssc.1093.1.A1_at	16	71	5.6	2.26	0.00551724	FZD4	frizzled homolog 4 (Drosophila)	9	20880303	20880982	trans
Ssc.1093.3.S1_at	7	0	5.62	2.266	0.00542277	FZD4	frizzled homolog 4 (Drosophila)	9	20880303	20881171	trans
Ssc.1093.3.S1_at	8	110	5.56	2.244	0.00571129	FZD4	frizzled homolog 4 (Drosophila)	9	20880303	20881171	trans
Ssc.1093.3.S1_at	10	149	5.01	2.035	0.00921822	FZD4	frizzled homolog 4 (Drosophila)	9	20880303	20881171	trans
Ssc.10932.1.S1_at	14	76	6.31	2.522	0.00300373	PECI	Peroxisomal 3,2-trans-enoyl-CoA isomerase (EC 5.3.3.8)(Dodecenoyl-CoA isomerase)(Delta(3),delta(2)-enoyl-CoA isomerase)(D3,D2-enoyl-CoA isomerase)(DBI-related protein 1)(DRS-1)(Hepatocellular carcinoma-associated antigen 88)(Renal carcinoma antigen NY-REN	7	2311084	2311778	trans
Ssc.10932.1.S1_at	18	43	6.46	2.578	0.00264513	PECI	Peroxisomal 3,2-trans-enoyl-CoA isomerase (EC 5.3.3.8)(Dodecenoyl-CoA isomerase)(Delta(3),delta(2)-enoyl-CoA isomerase)(D3,D2-enoyl-CoA isomerase)(DBI-related protein 1)(DRS-1)(Hepatocellular carcinoma-associated antigen 88)(Renal carcinoma antigen NY-REN	7	2311084	2311778	trans
Ssc.10936.1.S1_at	5	86	6.75	2.683	0.00207137	KIAA0232	Homo sapiens KIAA0232 (KIAA0232), transcript variant 2, mRNA	8	2533021	2533674	trans
Ssc.10936.1.S1_at	9	59	5.89	2.365	0.00429852	KIAA0232	Homo sapiens KIAA0232 (KIAA0232), transcript variant 2, mRNA	8	2533021	2533674	trans
Ssc.10936.1.S1_at	16	89	8.15	3.185	0.000651127	KIAA0232	Homo sapiens KIAA0232 (KIAA0232), transcript variant 2, mRNA	8	2533021	2533674	trans
Ssc.10938.1.S1_at	1	64	6.14	2.457	0.00349246	UNC84A	Homo sapiens unc-84 homolog A (C. elegans) (UNC84A), transcript variant 1, mRNA	3	301711	303392	trans
Ssc.10939.1.S1_at	15	69	6.11	2.449	0.00356113	MYOT	Homo sapiens myotilin (MYOT), transcript variant 2, mRNA	2	126988439	126988792	trans
Ssc.10940.1.S1_at	9	0	5.57	2.247	0.00566213	LOC440926	PREDICTED: Homo sapiens misc_RNA (LOC440926), miscRNA	7	5687659	5688219	trans
Ssc.10943.1.S1_at	11	66	4.94	2.008	0.00980191	ZNF24	zinc finger protein 24
Ssc.10946.1.S1_at	13	45	5.9	2.37	0.00426181	NAT13	N-acetyltransferase 13 (EC 2.3.1.-)(N-acetyltransferase 5)(hNAT5)(N-acetyltransferase san homolog)(hSAN) [Source:UniProtKB/Swiss-Prot;Acc:Q9GZZ1]	13	109172447	109172981	cis
Ssc.10946.1.S1_at	10	124	5.34	2.16	0.00691135	NAT13	N-acetyltransferase 13 (EC 2.3.1.-)(N-acetyltransferase 5)(hNAT5)(N-acetyltransferase san homolog)(hSAN) [Source:UniProtKB/Swiss-Prot;Acc:Q9GZZ1]	13	109172447	109172981	trans
Ssc.10947.1.S1_at	17	3	4.98	2.025	0.00946387	TTN	titin	15	79179059	79180041	trans
Ssc.10948.1.S1_at	7	107	4.99	2.03	0.00938124	RNF14	ring finger protein 14	2	130446022	130446295	trans
Ssc.10949.1.S1_at	1	59	5.26	2.128	0.00744388	Gbas	Mus musculus glioblastoma amplified sequence (Gbas), mRNA	3	15463320	15463861	trans
Ssc.10949.1.S1_at	4	88	4.98	2.025	0.00946387	Gbas	Mus musculus glioblastoma amplified sequence (Gbas), mRNA	3	15463320	15463861	trans
Ssc.10949.1.S1_at	14	80	6.14	2.461	0.00347117	Gbas	Mus musculus glioblastoma amplified sequence (Gbas), mRNA	3	15463320	15463861	trans
Ssc.1095.3.S1_at	1	3	5.29	2.141	0.00725232	TSPAN31	tetraspanin 31	5	21914814	21915090	trans
Ssc.10952.1.S1_at	4	52	5.1	2.07	0.00851986			2	105613104	105613344	trans
Ssc.10953.1.A1_at	2	99	5.24	2.121	0.00753981	NDUFS1	NADH dehydrogenase (ubiquinone) Fe-S protein 1, 75kDa (NADH-coenzyme Q reductase)	15	102184955	102185392	trans
Ssc.10953.1.A1_at	14	72	6.33	2.53	0.00295316	NDUFS1	NADH dehydrogenase (ubiquinone) Fe-S protein 1, 75kDa (NADH-coenzyme Q reductase)	15	102184955	102185392	trans
Ssc.10956.1.S1_at	12	87	5.17	2.096	0.00801444	UBCEP80	ribosomal protein S27a	3	80145099	80145342	trans
Ssc.10960.1.S1_at	13	49	5.2	2.107	0.00780737	CA3	carbonic anhydrase III, muscle specific	4	52985188	52985948	trans
Ssc.10961.1.S1_at	18	9	6.76	2.688	0.00205404	MYOZ1_PIG	Myozenin-1 (Calsarcin-2)(Calcineurin-interacting protein 2) [Source:UniProtKB/Swiss-Prot;Acc:Q4PS85]	14	79718188	79718758	trans
Ssc.10965.1.A1_at	1	74	10.86	4.106	7.80171e-05	MAFB	v-maf musculoaponeurotic fibrosarcoma oncogene homolog B (avian)	17	45322488	45323009	trans
Ssc.10965.1.A1_at	6	70	4.94	2.011	0.00980191	MAFB	v-maf musculoaponeurotic fibrosarcoma oncogene homolog B (avian)	17	45322488	45323009	trans
Ssc.10965.2.S1_at	1	68	7.5	2.952	0.00111884	MAFB	v-maf musculoaponeurotic fibrosarcoma oncogene homolog B (avian)	17	45322504	45322939	trans
Ssc.1097.1.A1_at	16	50	5.9	2.369	0.00426181	IRF2BP2	interferon regulatory factor 2 binding protein 2	14	57752694	57753746	trans
Ssc.1098.1.S1_at	9	82	5.4	2.184	0.00656038	RPS29P3	ribosomal protein S29 pseudogene 3	1	136519018	136519335	trans
Ssc.1098.1.S1_at	13	37	5.65	2.276	0.00528418	RPS29P3	ribosomal protein S29 pseudogene 3	1	136519018	136519335	trans
Ssc.10981.3.S1_a_at	2	98	5.55	2.24	0.00576089	MRPS33	mitochondrial ribosomal protein S33
Ssc.10981.3.S1_a_at	5	90	4.97	2.019	0.00954724	MRPS33	mitochondrial ribosomal protein S33
Ssc.10983.2.S1_at	12	59	5.58	2.251	0.0056134	PICALM	phosphatidylinositol binding clathrin assembly protein	9	20089163	20089579	trans
Ssc.10989.1.A1_at	2	52	5.56	2.245	0.00571129	SON	SON DNA binding protein	X	109532449	109532613	trans
Ssc.10989.1.A1_at	18	42	5.34	2.16	0.00691135	SON	SON DNA binding protein	X	109532449	109532613	trans
Ssc.10991.1.A1_at	13	52	6.33	2.531	0.00295316	B9TSQ5_PIG	HLA-B-associated protein 5 [Source:UniProtKB/TrEMBL;Acc:B9TSQ5]	7	27759907	27760270	trans
Ssc.10991.2.S1_at	9	52	5.87	2.361	0.00437291	C20orf135	chromosome 20 open reading frame 135	7	27761900	27762066	trans
Ssc.10991.2.S1_at	13	29	6.63	2.64	0.00229145	C20orf135	chromosome 20 open reading frame 135	7	27761900	27762066	trans
Ssc.10992.1.S1_a_at	3	0	5.37	2.17	0.00673352	WBSCR22	Williams Beuren syndrome chromosome region 22	3	9293646	9294018	cis
Ssc.10992.1.S1_a_at	2	50	4.93	2.003	0.00988835	WBSCR22	Williams Beuren syndrome chromosome region 22	3	9293646	9294018	trans
Ssc.10992.1.S1_a_at	12	41	5.12	2.077	0.0083722	WBSCR22	Williams Beuren syndrome chromosome region 22	3	9293646	9294018	trans
Ssc.10992.1.S1_a_at	14	10	7.09	2.808	0.00155842	WBSCR22	Williams Beuren syndrome chromosome region 22	3	9293646	9294018	trans
Ssc.10992.1.S1_a_at	15	5	5.65	2.278	0.00528418	WBSCR22	Williams Beuren syndrome chromosome region 22	3	9293646	9294018	trans
Ssc.10992.1.S1_a_at	17	57	5.4	2.184	0.00656038	WBSCR22	Williams Beuren syndrome chromosome region 22	3	9293646	9294018	trans
Ssc.10996.1.A1_at	9	56	5.18	2.099	0.0079448	DDX17	Homo sapiens DEAD (Asp-Glu-Ala-Asp) box polypeptide 17 (DDX17), transcript variant 4, mRNA	5	5865112	5865803	trans
Ssc.11002.1.S1_at	2	94	5.4	2.183	0.00656038	CCT7	Homo sapiens chaperonin containing TCP1, subunit 7 (eta) (CCT7), transcript variant 2, mRNA	3	63888002	63888426	trans
Ssc.11002.1.S1_at	7	33	4.96	2.015	0.00963137	CCT7	Homo sapiens chaperonin containing TCP1, subunit 7 (eta) (CCT7), transcript variant 2, mRNA	3	63888002	63888426	trans
Ssc.11002.1.S1_at	18	9	5.44	2.196	0.00633663	CCT7	Homo sapiens chaperonin containing TCP1, subunit 7 (eta) (CCT7), transcript variant 2, mRNA	3	63888002	63888426	trans
Ssc.11005.1.A1_at	16	87	7.24	2.863	0.00137557	GAB1	GRB2-associated binding protein 1	8	72771666	72772163	trans
Ssc.11006.1.S1_at	18	8	5.68	2.287	0.00514922	SNX10	sorting nexin 10	18	44951166	44951588	cis
Ssc.11016.1.S1_at	9	80	6.54	2.606	0.00247218	EMP3	epithelial membrane protein 3	6	53525370	53525540	trans
Ssc.11016.1.S1_at	13	41	6.17	2.469	0.00338355	EMP3	epithelial membrane protein 3	6	53525370	53525540	trans
Ssc.11016.1.S1_at	16	78	5.47	2.21	0.00617397	EMP3	epithelial membrane protein 3	6	53525370	53525540	trans
Ssc.11018.1.A1_at	5	90	7.35	2.902	0.0012556	MAPK14	mitogen-activated protein kinase 14	7	36432853	36434249	trans
Ssc.11023.1.A1_at	12	106	5.42	2.191	0.00644751	ZRANB2	zinc finger, RAN-binding domain containing 2	6	99706609	99707430	trans
Ssc.11024.2.A1_at	12	90	4.97	2.021	0.00954724	RAB1A	Homo sapiens RAB1A, member RAS oncogene family (RAB1A), transcript variant 2, mRNA	3	70764210	70764817	trans
Ssc.11025.1.S1_at	16	38	4.95	2.011	0.00971625	HLA-DMB	major histocompatibility complex, class II, DM beta	7	29494996	29495426	trans
Ssc.11026.1.S1_at	12	104	5.69	2.292	0.00510503	RAP1A	RAP1A, member of RAS oncogene family	4	113082111	113082475	trans
Ssc.11027.1.A1_at	12	98	5.43	2.193	0.00639182	SUB1	SUB1 homolog (S. cerevisiae)	15	15951192	15951428	trans
Ssc.11028.1.S1_at	5	130	6.33	2.529	0.00295316	ANO6	Homo sapiens anoctamin 6 (ANO6), transcript variant 2, mRNA	5	72259686	72260637	cis
Ssc.11028.1.S1_at	13	57	7.01	2.779	0.00166599	ANO6	Homo sapiens anoctamin 6 (ANO6), transcript variant 2, mRNA	5	72259686	72260637	trans
Ssc.11028.1.S1_at	15	38	5.96	2.391	0.00404824	ANO6	Homo sapiens anoctamin 6 (ANO6), transcript variant 2, mRNA	5	72259686	72260637	trans
Ssc.11036.1.S1_at	2	137	7.03	2.784	0.0016384	PKIB	protein kinase (cAMP-dependent, catalytic) inhibitor beta	1	41640154	41640354	trans
Ssc.11037.1.S1_at	16	70	5.08	2.063	0.0086702	RCC2	Homo sapiens regulator of chromosome condensation 2 (RCC2), transcript variant 2, mRNA	6	52368885	52369241	trans
Ssc.11038.1.A1_at	2	63	5.07	2.059	0.00874639	FBLN5	fibulin 5	7	121441117	121441492	trans
Ssc.11040.1.A1_at	5	3	5.57	2.248	0.00566213	AP1GBP1	AP1 gamma subunit binding protein 1	12	32970344	32970195	trans
Ssc.11040.1.A1_at	15	84	5	2.032	0.00929936	AP1GBP1	AP1 gamma subunit binding protein 1	12	32970344	32970195	trans
Ssc.11043.1.A1_at	12	151	6.42	2.564	0.00273622	TEX2	testis expressed 2	12	12435724	12436258	cis
Ssc.11043.2.A1_at	15	0	6.51	2.596	0.00253563	TEX2	testis expressed 2	12	12435634	12436308	trans
Ssc.11046.1.S1_at	5	90	5.22	2.114	0.00767239	SEC22B	SEC22 vesicle trafficking protein homolog B (S. cerevisiae)	4	104990408	104990657	trans
Ssc.11047.1.A1_at	5	142	5.04	2.047	0.00897912	LOC100152445	PREDICTED: Sus scrofa similar to chromosome 8 open reading frame 40 (LOC100152445), mRNA
Ssc.11048.1.S1_at	2	0	5.21	2.11	0.00773958	PLAC8	Homo sapiens placenta-specific 8 (PLAC8), transcript variant 1, mRNA	8	116392460	116392859	trans
Ssc.11048.1.S1_at	18	9	5.06	2.053	0.00882327	PLAC8	Homo sapiens placenta-specific 8 (PLAC8), transcript variant 1, mRNA	8	116392460	116392859	trans
Ssc.11051.1.S1_at	13	37	5.56	2.242	0.00571129	CDK4	cyclin-dependent kinase 4	5	21967108	21967457	trans
Ssc.11053.1.S1_at	12	104	6.16	2.468	0.0034125	SRP19	Signal recognition particle 19 kDa protein (SRP19) [Source:UniProtKB/Swiss-Prot;Acc:P09132]	2	105621014	105621402	trans
Ssc.11053.1.S1_at	16	26	5.25	2.126	0.0074744	SRP19	Signal recognition particle 19 kDa protein (SRP19) [Source:UniProtKB/Swiss-Prot;Acc:P09132]	2	105621014	105621402	trans
Ssc.11055.1.A1_at	5	2	6.62	2.636	0.00231084	ZW10	ZW10, kinetochore associated, homolog (Drosophila)	9	40322872	40323502	trans
Ssc.1106.1.S1_at	1	142	5.29	2.141	0.00725232	UPF1	UPF1 regulator of nonsense transcripts homolog (yeast)	2	63256887	63257872	trans
Ssc.11063.1.S1_at	9	82	4.95	2.012	0.00971625	HLA-DQB1	major histocompatibility complex, class II, DQ beta 1	7	29239625	29247871	trans
Ssc.11063.1.S1_at	12	20	5.05	2.049	0.00890084	HLA-DQB1	major histocompatibility complex, class II, DQ beta 1	7	29239625	29247871	trans
Ssc.11074.1.S1_at	7	92	5.97	2.395	0.00401373	CFD	complement factor D (adipsin)	2	46147087	46147412	trans
Ssc.11079.1.A1_at	9	58	4.94	2.008	0.00980191	RNASE4	Homo sapiens ribonuclease, RNase A family, 4 (RNASE4), transcript variant 3, mRNA	7	20237353	20237808	trans
Ssc.11079.1.A1_at	14	16	5.24	2.124	0.00753981	RNASE4	Homo sapiens ribonuclease, RNase A family, 4 (RNASE4), transcript variant 3, mRNA	7	20237353	20237808	trans
Ssc.1108.1.S1_at	14	68	5.31	2.151	0.00709402	NDUFA8	NADH dehydrogenase (ubiquinone) 1 alpha subcomplex, 8, 19kDa	1	276014807	276015169	trans
Ssc.11090.1.A1_at	12	151	5.14	2.086	0.00822717	MGC1142	copine I	17	41090786	41091169	trans
Ssc.11090.1.A1_at	15	79	7.47	2.944	0.00113694	MGC1142	copine I	17	41090786	41091169	trans
Ssc.11093.1.S1_at	17	25	5.4	2.185	0.00656038	VPS33B	vacuolar protein sorting 33 homolog B (yeast)
Ssc.11095.1.S1_at	18	8	10.55	4.012	9.73766e-05	RPSA	ribosomal protein SA	6	83841455	83842549	trans
Ssc.11096.1.S1_at	6	0	5.49	2.218	0.00606793	OXCT1	3-oxoacid CoA transferase 1	16	23873857	23874110	trans
Ssc.11096.1.S1_at	12	49	5.34	2.159	0.00691135	OXCT1	3-oxoacid CoA transferase 1	16	23873857	23874110	trans
Ssc.11096.1.S1_at	14	0	5.67	2.283	0.00519381	OXCT1	3-oxoacid CoA transferase 1	16	23873857	23874110	trans
Ssc.11098.1.S1_at	16	79	7.29	2.881	0.00131964	IFITM3	interferon induced transmembrane protein 3 (1-8U)	2	139956181	139956582	trans
Ssc.11100.1.S2_at	8	0	5.69	2.293	0.00510503	HMGB1	high-mobility group box 1	11	6632457	6633030	trans
Ssc.11101.1.S1_at	14	76	7.35	2.9	0.0012556	STK24	Homo sapiens serine/threonine kinase 24 (STE20 homolog, yeast) (STK24), transcript variant 2, mRNA	11	68468367	68468656	trans
Ssc.11101.2.S1_at	1	53	6.43	2.565	0.00273123	STK24	Homo sapiens serine/threonine kinase 24 (STE20 homolog, yeast) (STK24), transcript variant 2, mRNA	11	68468888	68469839	trans
Ssc.11101.2.S1_at	5	47	5.79	2.331	0.00468396	STK24	Homo sapiens serine/threonine kinase 24 (STE20 homolog, yeast) (STK24), transcript variant 2, mRNA	11	68468888	68469839	trans
Ssc.11105.1.S1_at	18	82	5.62	2.265	0.00542277	C1orf55	chromosome 1 open reading frame 55	10	14086908	14087480	trans
Ssc.11105.2.S1_at	2	98	5.64	2.272	0.00532996	C1orf55	chromosome 1 open reading frame 55	10	14092232	14092463	trans
Ssc.11105.2.S1_at	5	91	5.87	2.361	0.00437291	C1orf55	chromosome 1 open reading frame 55	10	14092232	14092463	trans
Ssc.11107.1.S1_at	6	68	9.47	3.647	0.000226123	VAMP3	vesicle-associated membrane protein 3 (cellubrevin)	6	7762284	7762461	cis
Ssc.11108.1.A1_at	1	68	6.24	2.492	0.00320796	PMP22	peripheral myelin protein 22
Ssc.11108.1.A1_at	3	0	10.11	3.865	0.000136922	PMP22	peripheral myelin protein 22
Ssc.1111.1.S1_at	17	56	5.48	2.214	0.00612072	C2orf28	chromosome 2 open reading frame 28	3	104350741	104351134	trans
Ssc.11111.1.S1_at	10	123	5.76	2.32	0.00480639	SF3B14a	splicing factor 3B, 14 kDa subunit	3	106762795	106763158	trans
Ssc.11114.1.A1_at	15	32	6.18	2.476	0.00335485	RPA1	replication protein A1, 70kDa	12	45484553	45485533	trans
Ssc.11117.1.A1_at	16	53	7.4	2.918	0.00120468	GPR56	Homo sapiens G protein-coupled receptor 56 (GPR56), transcript variant 3, mRNA	6	19937898	19938379	trans
Ssc.11118.1.S1_at	14	86	5.44	2.199	0.00633663	ATP5B	ATP synthase, H+ transporting, mitochondrial F1 complex, beta polypeptide	14	126568343	126569301	cis
Ssc.11120.1.S1_at	9	47	6.86	2.723	0.00188873	GABARAP	Gamma-aminobutyric acid receptor-associated protein (GABA(A) receptor-associated protein)(MM46) [Source:UniProtKB/Swiss-Prot;Acc:O95166]	12	49758016	49758561	trans
Ssc.11126.1.A1_at	15	61	5.21	2.111	0.00773958	MGC90332	3-hydroxy-3-methylglutaryl-Coenzyme A synthase 1 (soluble)	16	25154027	25155079	trans
Ssc.11130.2.A1_at	2	50	5.42	2.19	0.00644751			2	47771481	47772154	cis
Ssc.11130.2.A1_at	13	44	6.41	2.56	0.00275949			2	47771481	47772154	trans
Ssc.11131.1.S1_at	3	68	6.49	2.588	0.00257886	VIM	vimentin	10	41795546	41796314	trans
Ssc.11135.1.A1_at	6	112	4.99	2.028	0.00938124	FUS	fusion (involved in t(12;16) in malignant liposarcoma)	3	15819778	15820040	trans
Ssc.11135.1.A1_at	7	32	5.64	2.275	0.00532996	FUS	fusion (involved in t(12;16) in malignant liposarcoma)	3	15819778	15820040	trans
Ssc.11138.1.S1_at	3	38	8.55	3.328	0.000471006	PTK2	Homo sapiens PTK2 protein tyrosine kinase 2 (PTK2), transcript variant 1, mRNA	4	141738290	141738188	trans
Ssc.11139.1.S1_at	2	99	6	2.406	0.003912	TOMM20	translocase of outer mitochondrial membrane 20 homolog (yeast)	14	57317610	57317910	trans
Ssc.11139.1.S1_at	10	123	6.99	2.773	0.00169406	TOMM20	translocase of outer mitochondrial membrane 20 homolog (yeast)	14	57317610	57317910	trans
Ssc.11143.1.S1_at	17	0	6.31	2.523	0.00300373	PGAM2	phosphoglycerate mutase 2 (muscle)	18	47352677	47353181	trans
Ssc.11144.1.A1_at	2	58	6.16	2.468	0.0034125	USP7	ubiquitin specific peptidase 7 (herpes virus-associated)	3	29792071	29792451	trans
Ssc.11144.1.A1_at	6	94	5.64	2.274	0.00532996	USP7	ubiquitin specific peptidase 7 (herpes virus-associated)	3	29792071	29792451	trans
Ssc.11147.1.S1_at	8	13	6.22	2.49	0.00324253	ALDH2	aldehyde dehydrogenase 2 family (mitochondrial)	14	40053774	40054269	trans
Ssc.11150.1.S1_at	12	111	5.09	2.065	0.00859469	PNRC2	proline-rich nuclear receptor coactivator 2	6	24160515	24160952	trans
Ssc.11152.1.S1_at	8	106	6.26	2.506	0.00313407
Ssc.11153.1.S1_at	9	11	4.96	2.018	0.00963137	RPN2	ribophorin II	17	42677712	42678039	trans
Ssc.11153.1.S1_at	18	8	5.19	2.102	0.00787578	RPN2	ribophorin II	17	42677712	42678039	trans
Ssc.11155.2.S1_at	8	100	5.83	2.344	0.00452569	PTPRA	protein tyrosine phosphatase, receptor type, A	17	34223389	34223708	trans
Ssc.11156.1.S1_at	2	50	10.57	4.02	9.58871e-05	LOC401433	PREDICTED: Homo sapiens misc_RNA (LOC401433), miscRNA	18	5091141	5092068	trans
Ssc.11156.1.S1_at	4	84	7.43	2.931	0.00117515	LOC401433	PREDICTED: Homo sapiens misc_RNA (LOC401433), miscRNA	18	5091141	5092068	trans
Ssc.11156.1.S1_at	5	140	5.37	2.17	0.00673352	LOC401433	PREDICTED: Homo sapiens misc_RNA (LOC401433), miscRNA	18	5091141	5092068	trans
Ssc.11156.1.S1_at	14	35	6.13	2.455	0.00350089	LOC401433	PREDICTED: Homo sapiens misc_RNA (LOC401433), miscRNA	18	5091141	5092068	trans
Ssc.11156.1.S1_at	15	40	5.76	2.317	0.00480639	LOC401433	PREDICTED: Homo sapiens misc_RNA (LOC401433), miscRNA	18	5091141	5092068	trans
Ssc.11158.1.A1_at	6	112	12.34	4.599	2.5149e-05	PTP4A2	protein tyrosine phosphatase type IVA, member 2	6	60660203	60660607	cis
Ssc.11158.1.A1_at	11	15	6.6	2.629	0.00235013	PTP4A2	protein tyrosine phosphatase type IVA, member 2	6	60660203	60660607	trans
Ssc.11164.1.A1_at	17	32	6.16	2.465	0.0034125	POLG	polymerase (DNA directed), gamma	7	60289682	60290094	trans
Ssc.11165.1.S1_at	12	151	7.3	2.883	0.00130874	SEC31A	SEC31 homolog A (S. cerevisiae)	8	116636319	116636964	trans
Ssc.11165.2.S1_at	8	102	5	2.032	0.00929936	SEC31A	SEC31 homolog A (S. cerevisiae)	8	116612386	116612621	cis
Ssc.11167.1.A1_at	8	0	5.29	2.142	0.00721855	NHP2	Homo sapiens NHP2 ribonucleoprotein homolog (yeast) (NHP2), transcript variant 2, mRNA	2	69470932	69471281	trans
Ssc.11167.1.A1_at	12	147	4.98	2.022	0.00946387	NHP2	Homo sapiens NHP2 ribonucleoprotein homolog (yeast) (NHP2), transcript variant 2, mRNA	2	69470932	69471281	trans
Ssc.11169.1.A1_at	12	65	6.13	2.455	0.00350089	LOC100157270	PREDICTED: Sus scrofa similar to WD repeat domain 23, transcript variant 1 (LOC100157270), mRNA
Ssc.11174.1.S1_at	15	81	8.31	3.244	0.000571816	SLC26A2	solute carrier family 26 (sulfate transporter), member 2	2	136468745	136469654	trans
Ssc.1118.1.A1_at	8	31	5.24	2.124	0.00753981	TET2	Homo sapiens tet oncogene family member 2 (TET2), transcript variant 1, mRNA	8	100098172	100098673	cis
Ssc.1118.2.S1_at	8	21	4.93	2.003	0.00988835	TET2	Homo sapiens tet oncogene family member 2 (TET2), transcript variant 1, mRNA
Ssc.11184.1.S1_at	7	40	5.58	2.251	0.0056134	DAD1	defender against cell death 1	7	82707247	82707575	cis
Ssc.11184.1.S1_at	9	22	5.01	2.034	0.00921822	DAD1	defender against cell death 1	7	82707247	82707575	trans
Ssc.11187.1.S1_at	3	0	5.18	2.102	0.0079448	ICAM1	intercellular adhesion molecule 1	2	53202618	53213094	trans
Ssc.11187.1.S1_at	16	71	9.95	3.808	0.000155115	ICAM1	intercellular adhesion molecule 1	2	53202618	53213094	trans
Ssc.11188.1.S1_at	11	0	5.68	2.288	0.00514922	MLEC	malectin	14	40679551	40680856	trans
Ssc.11191.1.A1_at	6	55	5.51	2.224	0.00596375
Ssc.11194.1.S1_at	14	0	5.68	2.289	0.00514922	PLAU	Homo sapiens plasminogen activator, urokinase (PLAU), transcript variant 2, mRNA	14	79936092	79937209	cis
Ssc.11199.1.S1_at	1	134	5.71	2.299	0.00504479	H2AFZ	H2A histone family, member Z	8	103369422	103369918	trans
Ssc.11200.1.S1_a_at	17	25	5.29	2.142	0.00721855	v-abl	v-abl Abelson murine leukemia viral oncogene homolog 1
Ssc.11207.1.A1_at	18	8	6.27	2.506	0.00310755	ABI3BP	ABI family, member 3 (NESH) binding protein	13	116348252	116348790	trans
Ssc.11208.1.S1_at	1	45	5.03	2.04	0.00909674	LOC100047628	PREDICTED: Mus musculus similar to Chain L, Structural Basis Of Antigen Mimicry In A Clinically Relevant Melanoma Antigen System, transcript variant 3 (LOC100047628), mRNA	3	52294297	52376761	trans
Ssc.11214.2.S1_at	5	90	5.08	2.063	0.0086702	MEMO1	Homo sapiens mediator of cell motility 1 (MEMO1), transcript variant 2, mRNA	3	100824551	100824758	trans
Ssc.11215.1.S1_at	2	137	5.21	2.113	0.00773958	FRMD6	FERM domain containing 6	1	189685168	189685882	trans
Ssc.11217.3.S1_a_at	17	24	5.39	2.179	0.00661758	COG4	component of oligomeric golgi complex 4	6	69075387	69075258	trans
Ssc.1122.1.S1_at	9	9	6.19	2.477	0.0033264	PCOLCE	procollagen C-endopeptidase enhancer	3	100043500	100043663	trans
Ssc.1122.1.S1_at	18	7	6.6	2.63	0.00235013	PCOLCE	procollagen C-endopeptidase enhancer	3	100043500	100043663	trans
Ssc.11229.1.S1_at	13	73	5.92	2.379	0.00418936	TMEM219	transmembrane protein 219	3	29890229	29890403	trans
Ssc.11233.1.S1_at	13	43	10.19	3.892	0.000128664	LOC100131706	PREDICTED: Homo sapiens hypothetical protein LOC100131706 (LOC100131706), mRNA	2	55975276	55975652	trans
Ssc.11235.1.S1_at	9	6	6.61	2.633	0.0023304	SERPINH1	serpin peptidase inhibitor, clade H (heat shock protein 47), member 1, (collagen binding protein 1)	9	9469676	9470638	cis
Ssc.11245.1.S1_at	9	41	5.32	2.153	0.00703259	PPP1R7	Protein phosphatase 1 regulatory subunit 7 (Protein phosphatase 1 regulatory subunit 22) [Source:UniProtKB/Swiss-Prot;Acc:Q15435]	15	132010128	132010487	trans
Ssc.11248.1.A1_at	2	48	5.95	2.39	0.00408306	MTMR6	myotubularin related protein 6	11	2412571	2412952	trans
Ssc.11256.1.S1_at	12	101	5.31	2.149	0.00709402	RPL5	ribosomal protein L5	4	128584980	128585243	trans
Ssc.11257.1.S1_at	5	146	5.17	2.098	0.00801444	TIMP2	TIMP metallopeptidase inhibitor 2	12	1917355	1917720	trans
Ssc.11257.1.S1_at	9	44	7.85	3.081	0.000831751	TIMP2	TIMP metallopeptidase inhibitor 2	12	1917355	1917720	trans
Ssc.11258.1.A1_at	3	0	4.98	2.024	0.00946387	RASSF2	Ras association (RalGDS/AF-6) domain family member 2	17	13317428	13336549	trans
Ssc.11258.1.A1_at	8	79	6.52	2.6	0.0025143	RASSF2	Ras association (RalGDS/AF-6) domain family member 2	17	13317428	13336549	trans
Ssc.1126.1.A1_at	13	34	6.73	2.675	0.00210648	SMPDL3A	sphingomyelin phosphodiesterase, acid-like 3A	1	41352453	41352854	trans
Ssc.1126.1.A1_at	17	20	6.13	2.454	0.00350089	SMPDL3A	sphingomyelin phosphodiesterase, acid-like 3A	1	41352453	41352854	trans
Ssc.11267.1.S1_at	12	25	6.46	2.579	0.00264513	CYP2B7P1	Cytochrome P450 2B6 (EC 1.14.14.1)(CYPIIB6)(P450 IIB1) [Source:UniProtKB/Swiss-Prot;Acc:P20813]	6	33906030	33906810	trans
Ssc.11267.1.S1_at	15	79	4.93	2.006	0.00988835	CYP2B7P1	Cytochrome P450 2B6 (EC 1.14.14.1)(CYPIIB6)(P450 IIB1) [Source:UniProtKB/Swiss-Prot;Acc:P20813]	6	33906030	33906810	trans
Ssc.11269.1.A1_at	2	56	5.36	2.168	0.00679227	LOC100134359	PREDICTED: Homo sapiens hypothetical protein LOC100134359 (LOC100134359), mRNA	2	56366958	56367753	cis
Ssc.11269.1.A1_at	3	0	7.51	2.96	0.0011	LOC100134359	PREDICTED: Homo sapiens hypothetical protein LOC100134359 (LOC100134359), mRNA	2	56366958	56367753	trans
Ssc.11269.1.A1_at	12	50	5.2	2.107	0.00780737	LOC100134359	PREDICTED: Homo sapiens hypothetical protein LOC100134359 (LOC100134359), mRNA	2	56366958	56367753	trans
Ssc.11269.1.A1_at	16	61	5.08	2.063	0.0086702	LOC100134359	PREDICTED: Homo sapiens hypothetical protein LOC100134359 (LOC100134359), mRNA	2	56366958	56367753	trans
Ssc.1127.1.A1_at	10	123	6.43	2.565	0.00271315	LARS	leucyl-tRNA synthetase	2	133660399	133660862	trans
Ssc.11278.1.S1_at	8	89	6.03	2.419	0.00381292	ZNF2	zinc finger protein 2	3	41395289	41395917	trans
Ssc.1128.1.S1_at	18	7	5.82	2.34	0.00456473	LUM	lumican	5	86804750	86805703	trans
Ssc.11284.1.A1_at	1	103	5.51	2.222	0.00599381	PRRG1	Homo sapiens proline rich Gla (G-carboxyglutamic acid) 1 (PRRG1), transcript variant 2, mRNA	X	32735421	32735723	trans
Ssc.11285.1.S1_at	13	65	6.16	2.466	0.0034125	RNF10	ring finger protein 10	14	40584602	40585598	trans
Ssc.1129.2.A1_a_at	2	99	5.9	2.37	0.00426181	NCRNA00081	Homo sapiens non-protein coding RNA 81 (NCRNA00081), non-coding RNA	14	126933568	126933920	trans
Ssc.1129.2.A1_a_at	12	149	5.13	2.083	0.00829935	NCRNA00081	Homo sapiens non-protein coding RNA 81 (NCRNA00081), non-coding RNA	14	126933568	126933920	trans
Ssc.11300.1.S1_at	1	61	5.15	2.088	0.00819195	CYS1	cystin 1
Ssc.11302.2.S1_at	12	116	4.98	2.022	0.00946387	EIF4H	Homo sapiens eukaryotic translation initiation factor 4H (EIF4H), transcript variant 2, mRNA	14	29630261	29630554	trans
Ssc.11307.1.A1_at	9	44	4.92	2.002	0.00997557	CERCAM	cerebral endothelial cell adhesion molecule	1	172099937	172105274	trans
Ssc.11307.1.A1_at	13	40	5.27	2.135	0.00734533	CERCAM	cerebral endothelial cell adhesion molecule	1	172099937	172105274	trans
Ssc.11307.1.A1_at	18	9	5.08	2.06	0.0086702	CERCAM	cerebral endothelial cell adhesion molecule	1	172099937	172105274	trans
Ssc.1131.2.A1_at	14	87	5	2.032	0.00929936	SLC9A6	solute carrier family 9 (sodium/hydrogen exchanger), member 6	X	109369157	109369537	trans
Ssc.11312.1.A1_at	17	19	5.46	2.208	0.00622771	COG3	component of oligomeric golgi complex 3
Ssc.11316.1.A1_at	16	87	5.9	2.371	0.00426181			7	130645946	130646250	trans
Ssc.1132.1.S1_at	2	46	7.14	2.825	0.00149484	ZC3HC1	zinc finger, C3HC-type containing 1	18	16959712	16960228	trans
Ssc.11321.1.S1_at	3	16	6.04	2.421	0.00378047	PRKM7	mitogen-activated protein kinase 7
Ssc.11321.1.S1_at	15	42	5.09	2.066	0.00859469	PRKM7	mitogen-activated protein kinase 7
Ssc.11321.1.S1_at	16	0	8.74	3.392	0.000404268	PRKM7	mitogen-activated protein kinase 7
Ssc.11326.1.S1_at	9	47	5.25	2.127	0.0074744
Ssc.11327.1.A1_at	8	39	6.78	2.693	0.00201983	ZZEF1	zinc finger, ZZ-type with EF-hand domain 1	12	47432353	47432713	trans
Ssc.1133.1.S1_at	7	43	5.38	2.174	0.00667529	GNG11	guanine nucleotide binding protein (G protein), gamma 11	9	69011718	69012290	trans
Ssc.11330.1.A1_at	18	10	6.2	2.48	0.0032982	LOC100131713	PREDICTED: Homo sapiens similar to ribosomal protein L29, transcript variant 1 (LOC100131713), mRNA	2	50642465	50642993	trans
Ssc.11338.1.S1_a_at	7	128	5.86	2.356	0.0044106	GLRX5	glutaredoxin 5	7	125625700	125626383	cis
Ssc.11338.1.S1_a_at	6	40	4.97	2.021	0.00954724	GLRX5	glutaredoxin 5	7	125625700	125626383	trans
Ssc.11338.1.S1_a_at	16	0	5.79	2.328	0.00468396	GLRX5	glutaredoxin 5	7	125625700	125626383	trans
Ssc.11346.1.S1_at	5	37	7.04	2.788	0.00162478	EIF3L	eukaryotic translation initiation factor 3, subunit L	5	6837300	6837572	cis
Ssc.11346.1.S1_at	9	45	5.49	2.217	0.00606793	EIF3L	eukaryotic translation initiation factor 3, subunit L	5	6837300	6837572	trans
Ssc.11346.1.S1_at	11	41	5.13	2.08	0.00829935	EIF3L	eukaryotic translation initiation factor 3, subunit L	5	6837300	6837572	trans
Ssc.11348.1.A1_at	5	91	5.08	2.062	0.0086702	CCT6A	chaperonin containing TCP1, subunit 6A (zeta 1)	3	15355582	15356049	trans
Ssc.11348.1.A1_at	15	63	6.62	2.636	0.00231084	CCT6A	chaperonin containing TCP1, subunit 6A (zeta 1)	3	15355582	15356049	trans
Ssc.11348.1.A2_at	5	90	5.12	2.077	0.0083722	LOC649553	PREDICTED: Homo sapiens misc_RNA (LOC649553), miscRNA	3	15355582	15356049	trans
Ssc.11355.1.A1_at	7	126	6.65	2.649	0.00225316			9	101713427	101713816	trans
Ssc.11357.1.A1_at	6	2	5.88	2.362	0.00433555	NMRAL1	NmrA-like family domain containing 1	3	33896584	33896849	trans
Ssc.11360.1.S1_at	12	118	5.27	2.136	0.00734533	LOC653631	PREDICTED: Homo sapiens hypothetical LOC653631 (LOC653631), mRNA	10	11561447	11561772	trans
Ssc.11362.2.S1_at	5	3	5.83	2.346	0.00452569	EI24	Homo sapiens etoposide induced 2.4 mRNA (EI24), transcript variant 2, mRNA	9	51276812	51277188	trans
Ssc.11364.1.S1_at	14	79	5.01	2.034	0.00921822	FIG4	FIG4 homolog (S. cerevisiae)	1	80010248	80010638	trans
Ssc.11367.1.S1_at	18	8	5.94	2.386	0.00411818	hVps41p	vacuolar protein sorting 41 homolog (S. cerevisiae)	18	54034039	54034483	cis
Ssc.11367.1.S1_at	15	39	6.61	2.632	0.0023304	hVps41p	vacuolar protein sorting 41 homolog (S. cerevisiae)	18	54034039	54034483	trans
Ssc.11369.1.S1_at	5	70	6.98	2.766	0.00170827	DERL1	Der1-like domain family, member 1	4	15962337	15962712	trans
Ssc.11369.1.S1_at	9	82	5.54	2.235	0.00581093	DERL1	Der1-like domain family, member 1	4	15962337	15962712	trans
Ssc.11374.1.S1_at	5	83	5.1	2.07	0.00851986	GPX7	glutathione peroxidase 7
Ssc.11374.1.S1_at	9	43	6.21	2.485	0.00327024	GPX7	glutathione peroxidase 7
Ssc.11374.1.S1_at	13	42	6.47	2.581	0.00262285	GPX7	glutathione peroxidase 7
Ssc.11381.1.S1_at	3	0	5.53	2.232	0.00586142	IFNAR1	interferon (alpha, beta and omega) receptor 1	13	33646971	33647085	trans
Ssc.11385.1.A1_at	15	60	5.16	2.09	0.00808472	RIOK2	RIO kinase 2 (yeast)	2	92874592	92874940	trans
Ssc.1139.1.A1_at	16	38	8.56	3.331	0.000467226	SLC4A4	Homo sapiens solute carrier family 4, sodium bicarbonate cotransporter, member 4 (SLC4A4), transcript variant 3, mRNA	8	72656509	72656663	trans
Ssc.11397.1.A1_at	14	96	6.75	2.684	0.00207137	MTG1	mitochondrial GTPase 1 homolog (S. cerevisiae)	14	148427737	148428205	cis
Ssc.11397.1.A1_at	2	57	6.64	2.643	0.00227222	MTG1	mitochondrial GTPase 1 homolog (S. cerevisiae)	14	148427737	148428205	trans
Ssc.114.1.S1_at	6	0	5.24	2.122	0.00753981	HSPA6	heat shock 70kDa protein 6 (HSP70B')	9	122435694	122435393	trans
Ssc.11403.1.S1_at	7	43	7.27	2.873	0.00134172	SPTBN1	spectrin, beta, non-erythrocytic 1	3	80707722	80708160	trans
Ssc.11403.1.S1_at	9	52	5.65	2.277	0.00528418	SPTBN1	spectrin, beta, non-erythrocytic 1	3	80707722	80708160	trans
Ssc.11404.1.A1_at	8	14	5.04	2.047	0.00897912	ATXN1	Homo sapiens ataxin 1 (ATXN1), transcript variant 2, mRNA	7	12728025	12728466	trans
Ssc.11405.1.A1_at	14	76	5.79	2.328	0.00468396			9	73843963	73843778	trans
Ssc.11406.1.A1_a_at	3	0	5.65	2.278	0.00528418	IL1R1	interleukin 1 receptor, type I	3	102162581	102162745	cis
Ssc.11422.1.A1_at	13	76	6.51	2.596	0.00253563	PLA1A	phospholipase A1 member A	13	105400219	105427767	cis
Ssc.11422.1.A1_at	2	135	5.14	2.085	0.00822717	PLA1A	phospholipase A1 member A	13	105400219	105427767	trans
Ssc.11422.1.A1_at	6	11	7.47	2.945	0.00113694	PLA1A	phospholipase A1 member A	13	105400219	105427767	trans
Ssc.11422.1.A1_at	11	11	7.5	2.953	0.00110911	PLA1A	phospholipase A1 member A	13	105400219	105427767	trans
Ssc.11423.2.A1_at	15	61	6.27	2.507	0.00310755	ORMDL1	Homo sapiens ORM1-like 1 (S. cerevisiae) (ORMDL1), transcript variant 2, mRNA	15	88891107	88891485	cis
Ssc.11423.2.A1_at	14	60	5.15	2.087	0.00815562	ORMDL1	Homo sapiens ORM1-like 1 (S. cerevisiae) (ORMDL1), transcript variant 2, mRNA	15	88891107	88891485	trans
Ssc.11427.1.A1_at	2	99	6.49	2.587	0.00257886	QRSL1	glutaminyl-tRNA synthase (glutamine-hydrolyzing)-like 1	1	76246359	76246744	trans
Ssc.11427.1.A1_at	14	62	7.11	2.816	0.00153266	QRSL1	glutaminyl-tRNA synthase (glutamine-hydrolyzing)-like 1	1	76246359	76246744	trans
Ssc.11437.1.A1_at	17	4	5.36	2.168	0.00679227	DDIT4L	DNA-damage-inducible transcript 4-like protein (Protein regulated in development and DNA damage response 2)(REDD-2)(HIF-1 responsive protein RTP801-like) [Source:UniProtKB/Swiss-Prot;Acc:Q96D03]	8	103116978	103117343	trans
Ssc.11440.1.A1_at	7	128	5.22	2.113	0.00767239
Ssc.11440.1.A1_at	15	73	5.56	2.244	0.00571129
Ssc.11441.1.S1_at	13	40	6.48	2.585	0.00260076	WDR5	Homo sapiens WD repeat domain 5 (WDR5), transcript variant 1, mRNA	1	289051267	289051706	trans
Ssc.11448.1.A1_at	5	140	5.64	2.275	0.00532996	GEMIN5	gem (nuclear organelle) associated protein 5	16	65684732	65685327	trans
Ssc.11450.1.S1_at	16	43	6.16	2.467	0.0034125	CLIC1	chloride intracellular channel 1	6	113791312	113791897	trans
Ssc.11452.1.A1_at	9	52	5.97	2.395	0.00401373	SEMA6C	sema domain, transmembrane domain (TM), and cytoplasmic domain, (semaphorin) 6C	4	102073789	102074428	trans
Ssc.11452.1.A1_at	13	38	6.1	2.445	0.00359164	SEMA6C	sema domain, transmembrane domain (TM), and cytoplasmic domain, (semaphorin) 6C	4	102073789	102074428	trans
Ssc.11454.1.S1_at	15	74	5.95	2.391	0.00408306
Ssc.11458.1.S1_at	5	36	5.33	2.156	0.0069717
Ssc.11458.1.S1_at	14	61	7.16	2.832	0.00147017
Ssc.1146.1.S1_at	14	56	6.03	2.418	0.00381292	ECHDC1	Homo sapiens enoyl Coenzyme A hydratase domain containing 1 (ECHDC1), transcript variant 5, mRNA	1	37515633	37516240	trans
Ssc.11460.1.S1_at	9	31	7.85	3.08	0.000831751	D230025D16Rik	Mus musculus RIKEN cDNA D230025D16 gene (D230025D16Rik), mRNA	6	65738901	65739088	trans
Ssc.11467.1.A1_at	1	142	5.43	2.193	0.00642319	C16orf73	chromosome 16 open reading frame 73
Ssc.1147.1.A1_at	5	89	5.17	2.098	0.00801444	LPL	lipoprotein lipase	14	3856990	3857381	trans
Ssc.1147.1.A1_at	9	55	8.01	3.137	0.000729784	LPL	lipoprotein lipase	14	3856990	3857381	trans
Ssc.1147.2.S1_at	9	56	5.42	2.189	0.00644751	LPL	lipoprotein lipase	14	3856420	3856980	trans
Ssc.11477.3.A1_at	1	50	5.1	2.066	0.00855714	IMMP2L	IMP2 inner mitochondrial membrane peptidase-like (S. cerevisiae)	18	33868005	33868345	trans
Ssc.11477.3.A1_at	14	63	5.31	2.148	0.00709402	IMMP2L	IMP2 inner mitochondrial membrane peptidase-like (S. cerevisiae)	18	33868005	33868345	trans
Ssc.11484.1.A1_at	15	84	5.45	2.202	0.00628193	BLMH	bleomycin hydrolase	12	44285651	44286677	trans
Ssc.1149.2.A1_at	5	3	5.91	2.375	0.00422543	ARPC2	actin related protein 2/3 complex, subunit 2, 34kDa	15	113509150	113509401	trans
Ssc.1149.2.A1_at	9	12	5.24	2.123	0.00753981	ARPC2	actin related protein 2/3 complex, subunit 2, 34kDa	15	113509150	113509401	trans
Ssc.1150.1.S1_at	17	30	5.48	2.214	0.00612072	UBR4	ubiquitin protein ligase E3 component n-recognin 4	6	53206857	53207296	trans
Ssc.11506.1.A1_at	2	99	6.41	2.56	0.00275949	NAP1L4	nucleosome assembly protein 1-like 4	2	394736	395840	cis
Ssc.11506.1.A1_at	1	53	5.47	2.208	0.00620468	NAP1L4	nucleosome assembly protein 1-like 4	2	394736	395840	trans
Ssc.11506.1.A1_at	14	77	5.22	2.116	0.00767239	NAP1L4	nucleosome assembly protein 1-like 4	2	394736	395840	trans
Ssc.11508.1.A1_at	6	88	7.91	3.102	0.000791898	C14orf118	Homo sapiens chromosome 14 open reading frame 118 (C14orf118), transcript variant 1, mRNA	7	107385506	107385882	trans
Ssc.11508.1.A1_at	12	71	5.18	2.1	0.0079448	C14orf118	Homo sapiens chromosome 14 open reading frame 118 (C14orf118), transcript variant 1, mRNA	7	107385506	107385882	trans
Ssc.11508.1.A1_at	17	0	5.48	2.212	0.00612072	C14orf118	Homo sapiens chromosome 14 open reading frame 118 (C14orf118), transcript variant 1, mRNA	7	107385506	107385882	trans
Ssc.1151.1.A1_at	3	0	6.38	2.548	0.00283054	ELOVL5	ELOVL family member 5, elongation of long chain fatty acids (FEN1/Elo2, SUR4/Elo3-like, yeast)	1	18191321	18191447	trans
Ssc.11515.1.S1_at	2	95	6.56	2.614	0.00243079	NDUFB8	NADH dehydrogenase (ubiquinone) 1 beta subcomplex, 8, 19kDa	4	60694655	60694900	trans
Ssc.11515.1.S1_at	14	73	10.47	3.984	0.000103577	NDUFB8	NADH dehydrogenase (ubiquinone) 1 beta subcomplex, 8, 19kDa	4	60694655	60694900	trans
Ssc.11516.1.S1_at	7	33	5.26	2.131	0.00740958	CALM1	calmodulin 1 (phosphorylase kinase, delta)	7	120024652	120024981	cis
Ssc.11527.2.S1_a_at	1	60	6.64	2.641	0.00228827	ATP5SL	ATP synthase subunit s-like protein [Source:UniProtKB/Swiss-Prot;Acc:Q9NW81]	6	33951297	33951550	trans
Ssc.11529.1.A1_at	13	64	5.62	2.266	0.00542277	PAF1	Paf1, RNA polymerase II associated factor, homolog (S. cerevisiae)	14	138658268	138658643	trans
Ssc.11530.1.S1_at	10	151	5.19	2.105	0.00787578	CSRP2	cysteine and glycine-rich protein 2	5	97367170	97367535	trans
Ssc.1154.1.A1_at	5	87	5.09	2.067	0.00859469	RPL36	ribosomal protein L36	2	49389222	49389677	trans
Ssc.11541.1.A1_at	17	0	7.13	2.822	0.00150734	AFF1	AF4/FMR2 family, member 1	8	113056905	113057274	trans
Ssc.11547.2.A1_at	2	48	5.45	2.203	0.00628193	ZNF789	zinc finger protein 789	3	5735075	5735450	trans
Ssc.11547.2.A1_at	18	42	7.21	2.851	0.00141028	ZNF789	zinc finger protein 789	3	5735075	5735450	trans
Ssc.1155.1.S1_at	2	98	4.94	2.009	0.00980191	NDUFB5	NADH dehydrogenase (ubiquinone) 1 beta subcomplex, 5, 16kDa	13	89426882	89427180	trans
Ssc.11553.1.A1_at	7	46	7.02	2.783	0.00165214	PAICS	Homo sapiens phosphoribosylaminoimidazole carboxylase, phosphoribosylaminoimidazole succinocarboxamide synthetase (PAICS), transcript variant 1, mRNA	8	47151362	47151691	trans
Ssc.11554.1.S1_at	2	99	5.08	2.061	0.0086702	MRPL39	mitochondrial ribosomal protein L39	13	135178594	135178873	trans
Ssc.11554.1.S1_at	4	83	8.19	3.201	0.000630295	MRPL39	mitochondrial ribosomal protein L39	13	135178594	135178873	trans
Ssc.11554.1.S1_at	14	64	5.09	2.065	0.00859469	MRPL39	mitochondrial ribosomal protein L39	13	135178594	135178873	trans
Ssc.1157.1.S1_at	7	40	6.67	2.653	0.00221554	TIMM22	Mitochondrial import inner membrane translocase subunit Tim22 (Testis-expressed sequence 4) [Source:UniProtKB/Swiss-Prot;Acc:Q9Y584]	12	44757154	44757465	trans
Ssc.1157.1.S1_at	8	81	5.09	2.066	0.00859469	TIMM22	Mitochondrial import inner membrane translocase subunit Tim22 (Testis-expressed sequence 4) [Source:UniProtKB/Swiss-Prot;Acc:Q9Y584]	12	44757154	44757465	trans
Ssc.1157.1.S1_at	10	119	6.82	2.707	0.00195315	TIMM22	Mitochondrial import inner membrane translocase subunit Tim22 (Testis-expressed sequence 4) [Source:UniProtKB/Swiss-Prot;Acc:Q9Y584]	12	44757154	44757465	trans
Ssc.1157.1.S1_at	14	96	6.85	2.72	0.00190463	TIMM22	Mitochondrial import inner membrane translocase subunit Tim22 (Testis-expressed sequence 4) [Source:UniProtKB/Swiss-Prot;Acc:Q9Y584]	12	44757154	44757465	trans
Ssc.11571.3.S1_at	16	94	4.95	2.012	0.00971625	FAM118B	family with sequence similarity 118, member B	9	51925570	51925885	trans
Ssc.11574.1.A1_at	5	142	6.51	2.597	0.00253563	GLT8D1	glycosyltransferase 8 domain containing 1	13	29446097	29446352	trans
Ssc.11576.1.A1_at	14	77	8.96	3.471	0.000338993	ASNA1	arsA arsenite transporter, ATP-binding, homolog 1 (bacterial)	2	55988879	55989129	trans
Ssc.11580.1.S1_at	1	53	5.81	2.334	0.00462968	HADHA	hydroxyacyl-Coenzyme A dehydrogenase/3-ketoacyl-Coenzyme A thiolase/enoyl-Coenzyme A hydratase (trifunctional protein), alpha subunit	3	105341193	105341765	trans
Ssc.11580.1.S1_at	4	57	5.8	2.333	0.00464387	HADHA	hydroxyacyl-Coenzyme A dehydrogenase/3-ketoacyl-Coenzyme A thiolase/enoyl-Coenzyme A hydratase (trifunctional protein), alpha subunit	3	105341193	105341765	trans
Ssc.11580.1.S1_at	14	60	7.3	2.884	0.00130874	HADHA	hydroxyacyl-Coenzyme A dehydrogenase/3-ketoacyl-Coenzyme A thiolase/enoyl-Coenzyme A hydratase (trifunctional protein), alpha subunit	3	105341193	105341765	trans
Ssc.11581.1.S1_at	11	67	4.99	2.027	0.00938124	MRPL44	mitochondrial ribosomal protein L44	15	118147822	118148202	trans
Ssc.11586.1.S1_at	3	73	5.84	2.35	0.00448699	OXSM	3-oxoacyl-[acyl-carrier-protein] synthase, mitochondrial Precursor (EC 2.3.1.41)(Beta-ketoacyl-ACP synthase) [Source:UniProtKB/Swiss-Prot;Acc:Q9NWU1]	13	10522506	10523033	trans
Ssc.11586.1.S1_at	14	76	6.34	2.532	0.00292821	OXSM	3-oxoacyl-[acyl-carrier-protein] synthase, mitochondrial Precursor (EC 2.3.1.41)(Beta-ketoacyl-ACP synthase) [Source:UniProtKB/Swiss-Prot;Acc:Q9NWU1]	13	10522506	10523033	trans
Ssc.11590.1.A1_at	12	97	5.47	2.211	0.00617397	LOC100157183	PREDICTED: Sus scrofa similar to biogenesis of lysosome-related organelles complex-1, subunit 2 (LOC100157183), mRNA	12	45596581	45596947	cis
Ssc.1160.1.S1_at	2	46	6.32	2.527	0.00297833	PSMC3	proteasome (prosome, macropain) 26S subunit, ATPase, 3	2	13291263	13291502	cis
Ssc.1160.1.S1_at	3	84	5.3	2.145	0.00715601	PSMC3	proteasome (prosome, macropain) 26S subunit, ATPase, 3	2	13291263	13291502	trans
Ssc.1160.1.S1_at	9	56	5.06	2.056	0.00882327	PSMC3	proteasome (prosome, macropain) 26S subunit, ATPase, 3	2	13291263	13291502	trans
Ssc.11606.1.S1_at	17	24	6.38	2.549	0.00283054	RNF4	ring finger protein 4	8	762187	763692	trans
Ssc.11609.1.A1_at	9	63	4.93	2.004	0.00988835	ASNS	asparagine synthetase	9	72736497	72736899	cis
Ssc.11609.1.A1_at	13	31	7.76	3.048	0.000895437	ASNS	asparagine synthetase	9	72736497	72736899	trans
Ssc.1161.1.A1_at	13	23	6.9	2.738	0.0018265	PDGFRL	Platelet-derived growth factor receptor-like protein Precursor (PDGF receptor beta-like tumor suppressor) [Source:UniProtKB/Swiss-Prot;Acc:Q15198]	17	5186171	5186740	trans
Ssc.1161.1.A1_at	18	16	5.98	2.402	0.00397952	PDGFRL	Platelet-derived growth factor receptor-like protein Precursor (PDGF receptor beta-like tumor suppressor) [Source:UniProtKB/Swiss-Prot;Acc:Q15198]	17	5186171	5186740	trans
Ssc.11618.1.A1_at	4	91	5.89	2.368	0.00429852	ITM2A	integral membrane protein 2A	X	63094451	63094799	trans
Ssc.11618.1.A1_at	8	97	5.63	2.268	0.00537616	ITM2A	integral membrane protein 2A	X	63094451	63094799	trans
Ssc.11618.1.A1_at	12	86	5.03	2.044	0.0090581	ITM2A	integral membrane protein 2A	X	63094451	63094799	trans
Ssc.11618.2.S1_at	7	43	6.98	2.768	0.00170827	ITM2A	integral membrane protein 2A	X	63101172	63101468	trans
Ssc.11619.1.A1_at	4	97	6.76	2.686	0.00205404			3	1322861	1323087	trans
Ssc.11620.3.S1_a_at	10	142	5.56	2.244	0.00571129	RBM9	Homo sapiens RNA binding motif protein 9 (RBM9), transcript variant 6, mRNA	5	8409000	8495590	trans
Ssc.11623.1.A1_at	5	137	5.84	2.349	0.00448699	LAMA2	laminin, alpha 2	1	35190693	35191121	trans
Ssc.11628.1.A1_at	1	48	6.88	2.726	0.00187132	GPN1	Homo sapiens GPN-loop GTPase 1 (GPN1), transcript variant 5, transcribed RNA	3	104166219	104166465	trans
Ssc.11628.1.A1_at	2	95	5.71	2.3	0.0050178	GPN1	Homo sapiens GPN-loop GTPase 1 (GPN1), transcript variant 5, transcribed RNA	3	104166219	104166465	trans
Ssc.11628.1.A1_at	14	77	6.11	2.447	0.00356113	GPN1	Homo sapiens GPN-loop GTPase 1 (GPN1), transcript variant 5, transcribed RNA	3	104166219	104166465	trans
Ssc.11628.1.A1_at	18	78	5.44	2.2	0.00633663	GPN1	Homo sapiens GPN-loop GTPase 1 (GPN1), transcript variant 5, transcribed RNA	3	104166219	104166465	trans
Ssc.1163.1.S1_at	6	0	6.74	2.679	0.00208885	PSME1	proteasome (prosome, macropain) activator subunit 1 (PA28 alpha)	7	81502660	81502938	trans
Ssc.1163.1.S1_at	16	85	6.44	2.571	0.00269028	PSME1	proteasome (prosome, macropain) activator subunit 1 (PA28 alpha)	7	81502660	81502938	trans
Ssc.11635.1.A1_at	7	128	5.31	2.15	0.00709402			13	42233835	42234145	trans
Ssc.11644.1.A1_at	17	0	5.8	2.332	0.00464387
Ssc.11646.2.A1_a_at	16	93	5.04	2.047	0.00897912	IRSP53	BAI1-associated protein 2	12	76698732	76698837	trans
Ssc.1166.1.S1_at	3	0	7.03	2.786	0.0016384	TBC1D20	TBC1 domain family, member 20	17	36637856	36638456	trans
Ssc.1166.1.S1_at	7	0	5.58	2.252	0.0056134	TBC1D20	TBC1 domain family, member 20	17	36637856	36638456	trans
Ssc.1166.2.S1_at	3	0	7.69	3.023	0.000948425	TBC1D20	TBC1 domain family, member 20	17	36637055	36637303	trans
Ssc.11660.1.A1_at	4	83	5.06	2.054	0.00882327	FAM119A	Homo sapiens family with sequence similarity 119, member A (FAM119A), transcript variant 2, mRNA	15	103654887	103655315	trans
Ssc.11661.2.S1_at	13	50	6.52	2.601	0.0025143	PPP1CC	protein phosphatase 1, catalytic subunit, gamma isoform	14	32106375	32106671	trans
Ssc.11662.1.S1_at	9	0	6.19	2.479	0.0033264	SAP30L	SAP30-like	16	66076988	66077292	trans
Ssc.11663.1.A1_at	14	50	5.92	2.379	0.00418936	TRIM13	tripartite motif-containing 13	11	17640910	17641780	trans
Ssc.11666.1.S1_s_at	18	9	4.93	2.006	0.00988835	C9orf142	chromosome 9 open reading frame 142
Ssc.11669.1.S1_at	12	89	11.64	4.372	4.24401e-05	EIF5AL1	eukaryotic translation initiation factor 5A-like 1	12	49794773	49795129	cis
Ssc.11671.1.A1_at	8	40	6.37	2.546	0.00285464	NDEL1	nudE nuclear distribution gene E homolog (A. nidulans)-like 1	12	50699672	50700086	trans
Ssc.11671.1.A1_at	16	97	5.08	2.06	0.0086702	NDEL1	nudE nuclear distribution gene E homolog (A. nidulans)-like 1	12	50699672	50700086	trans
Ssc.11671.2.S1_at	2	0	5.02	2.041	0.0091378	NDEL1	nudE nuclear distribution gene E homolog (A. nidulans)-like 1	12	50692544	50692757	trans
Ssc.11673.2.S1_at	1	3	5.6	2.257	0.00554588	UBE2E3	ubiquitin-conjugating enzyme E2E 3 (UBC4/5 homolog, yeast)	4	95935281	95935654	trans
Ssc.11675.1.A1_at	14	57	5.36	2.167	0.00679227	Rc3h2	Mus musculus ring finger and CCCH-type zinc finger domains 2 (Rc3h2), mRNA	1	250155602	250155890	trans
Ssc.11675.2.A1_at	12	66	4.94	2.009	0.00980191	Rc3h2	Mus musculus ring finger and CCCH-type zinc finger domains 2 (Rc3h2), mRNA	1	278269589	278269947	trans
Ssc.11677.1.A1_at	1	106	5.67	2.281	0.00522138	SLC25A3	Homo sapiens solute carrier family 25 (mitochondrial carrier; phosphate carrier), member 3 (SLC25A3), nuclear gene encoding mitochondrial protein, transcript variant 3, mRNA,The record has been replaced by NM_213611.2	5	80802978	80803379	trans
Ssc.11677.1.A1_at	14	81	5.73	2.308	0.00493211	SLC25A3	Homo sapiens solute carrier family 25 (mitochondrial carrier; phosphate carrier), member 3 (SLC25A3), nuclear gene encoding mitochondrial protein, transcript variant 3, mRNA,The record has been replaced by NM_213611.2	5	80802978	80803379	trans
Ssc.11677.1.A1_at	18	29	5.7	2.294	0.00506122	SLC25A3	Homo sapiens solute carrier family 25 (mitochondrial carrier; phosphate carrier), member 3 (SLC25A3), nuclear gene encoding mitochondrial protein, transcript variant 3, mRNA,The record has been replaced by NM_213611.2	5	80802978	80803379	trans
Ssc.11689.1.A1_at	2	64	5.28	2.137	0.00728166	Plxnc1	Mus musculus plexin C1 (Plxnc1), mRNA
Ssc.11689.1.A1_at	9	56	5.07	2.057	0.00874639	Plxnc1	Mus musculus plexin C1 (Plxnc1), mRNA
Ssc.11689.1.A1_at	16	32	5.3	2.145	0.00715601	Plxnc1	Mus musculus plexin C1 (Plxnc1), mRNA
Ssc.11692.1.A1_at	12	51	11.88	4.451	3.5439e-05	GOSR2	golgi SNAP receptor complex member 2	12	15636120	15636498	cis
Ssc.11692.1.A1_at	11	21	4.92	2.001	0.00997557	GOSR2	golgi SNAP receptor complex member 2	12	15636120	15636498	trans
Ssc.11693.1.A1_at	1	11	5.23	2.115	0.00764065	NCK2	NCK adaptor protein 2	3	44145884	44146239	trans
Ssc.11694.1.S1_at	16	70	5.25	2.127	0.0074744	ID2	inhibitor of DNA binding 2, dominant negative helix-loop-helix protein	3	117474274	117474635	trans
Ssc.11695.1.S1_at	7	43	5.56	2.243	0.00571129	C11orf17	chromosome 11 open reading frame 17	9	281027	281484	trans
Ssc.11697.1.A1_at	14	32	12.27	4.577	2.64908e-05			14	109111709	109112023	cis
Ssc.1171.1.S1_at	14	96	5.08	2.063	0.0086702	VAMP8	vesicle-associated membrane protein 8 (endobrevin)	3	85662210	85662334	trans
Ssc.1171.1.S1_at	16	39	5.05	2.052	0.00890084	VAMP8	vesicle-associated membrane protein 8 (endobrevin)	3	85662210	85662334	trans
Ssc.11712.1.A1_at	13	49	6.76	2.686	0.00205404	KIF26A	kinesin family member 26A
Ssc.11715.1.A1_at	5	147	5.58	2.251	0.0056134	NENF	Homo sapiens neuron derived neurotrophic factor (NENF), transcript variant 2, transcribed RNA	9	123411361	123411751	trans
Ssc.11715.1.A1_at	7	42	8.27	3.227	0.000590662	NENF	Homo sapiens neuron derived neurotrophic factor (NENF), transcript variant 2, transcribed RNA	9	123411361	123411751	trans
Ssc.11716.2.S1_at	15	35	6.29	2.513	0.00305518	COMMD7	COMM domain containing 7	17	38219458	38220058	trans
Ssc.11718.1.S1_at	9	65	6.55	2.611	0.0024514
Ssc.1172.1.S1_at	4	94	6.33	2.531	0.00295316	RPS13	ribosomal protein S13	2	39378507	39378738	trans
Ssc.1172.1.S1_at	13	37	9.71	3.727	0.00018719	RPS13	ribosomal protein S13	2	39378507	39378738	trans
Ssc.11727.1.A1_at	1	60	6.14	2.458	0.00349246	FAM178A	family with sequence similarity 178, member A
Ssc.11727.1.A1_at	18	94	5.02	2.039	0.0091378	FAM178A	family with sequence similarity 178, member A
Ssc.11739.1.A1_at	9	8	5.02	2.04	0.0091378	SPPL2A	Homo sapiens signal peptide peptidase-like 2A (SPPL2A), mRNA	1	126083646	126084012	trans
Ssc.11741.1.S1_at	5	90	5.95	2.389	0.00408306	np65	neuroplastin	7	65286227	65286669	trans
Ssc.11743.1.S1_at	12	66	7.27	2.874	0.00134172	FLJ36031	Homo sapiens hypothetical protein FLJ36031 (FLJ36031), mRNA	9	99664279	99665294	trans
Ssc.11748.1.S1_at	9	66	6.5	2.592	0.00255715	PHLDB1	Homo sapiens pleckstrin homology-like domain, family B, member 1 (PHLDB1), transcript variant 3, mRNA	9	118032601	118032741	cis
Ssc.11748.1.S1_at	12	17	5.34	2.16	0.00691135	PHLDB1	Homo sapiens pleckstrin homology-like domain, family B, member 1 (PHLDB1), transcript variant 3, mRNA	9	118032601	118032741	trans
Ssc.11748.1.S1_at	16	78	9.3	3.586	0.000258665	PHLDB1	Homo sapiens pleckstrin homology-like domain, family B, member 1 (PHLDB1), transcript variant 3, mRNA	9	118032601	118032741	trans
Ssc.11751.1.S1_at	1	0	5.18	2.1	0.00798057	ALDH7A1	aldehyde dehydrogenase 7 family, member A1	2	117418772	117419028	trans
Ssc.11751.1.S1_at	13	61	5.17	2.098	0.00801444	ALDH7A1	aldehyde dehydrogenase 7 family, member A1	2	117418772	117419028	trans
Ssc.11752.1.A1_s_at	13	28	5.76	2.319	0.00480639	CD40	CD40 molecule, TNF receptor superfamily member 5	17	50408045	50408284	trans
Ssc.11753.1.S1_at	2	94	7.24	2.86	0.00137557	KIAA0391	Mitochondrial ribonuclease P protein 3 Precursor (Mitochondrial RNase P protein 3) [Source:UniProtKB/Swiss-Prot;Acc:O15091]	7	70452302	70452510	trans
Ssc.11753.1.S1_at	17	35	7.04	2.788	0.00162478	KIAA0391	Mitochondrial ribonuclease P protein 3 Precursor (Mitochondrial RNase P protein 3) [Source:UniProtKB/Swiss-Prot;Acc:O15091]	7	70452302	70452510	trans
Ssc.11753.1.S1_at	18	94	5.13	2.08	0.00829935	KIAA0391	Mitochondrial ribonuclease P protein 3 Precursor (Mitochondrial RNase P protein 3) [Source:UniProtKB/Swiss-Prot;Acc:O15091]	7	70452302	70452510	trans
Ssc.11754.2.S1_a_at	5	91	5.14	2.083	0.00822717	Eny2	Mus musculus enhancer of yellow 2 homolog (Drosophila) (Eny2), mRNA	4	28163542	28163737	trans
Ssc.11756.3.A1_at	13	123	4.96	2.016	0.00963137	CDC2L6	cell division cycle 2-like 6 (CDK8-like)	1	79377905	79378232	trans
Ssc.11757.1.S1_at	16	82	7.27	2.871	0.00134172	SMAD1	SMAD family member 1	8	71638166	71638393	trans
Ssc.11767.1.A1_at	16	94	5.4	2.182	0.00656038	METTL6	methyltransferase like 6	13	2034131	2034387	trans
Ssc.1177.1.S1_at	5	149	7.91	3.1	0.000791898	C1S	Homo sapiens complement component 1, s subcomponent (C1S), transcript variant 2, mRNA	5	59788136	59789425	cis
Ssc.1177.1.S1_at	14	17	5.04	2.045	0.00897912	C1S	Homo sapiens complement component 1, s subcomponent (C1S), transcript variant 2, mRNA	5	59788136	59789425	trans
Ssc.11771.1.A1_at	9	2	5	2.032	0.00929936	SND1	staphylococcal nuclease and tudor domain containing 1	18	18281281	18281681	trans
Ssc.11771.1.A1_at	13	46	4.95	2.013	0.00971625	SND1	staphylococcal nuclease and tudor domain containing 1	18	18281281	18281681	trans
Ssc.11775.1.S1_at	8	2	6.17	2.47	0.00338355	LOC100152812	PREDICTED: Sus scrofa similar to Protein FAM116A (LOC100152812), mRNA	2	51009704	51009865	trans
Ssc.11775.1.S1_at	12	52	5.63	2.271	0.00537616	LOC100152812	PREDICTED: Sus scrofa similar to Protein FAM116A (LOC100152812), mRNA	2	51009704	51009865	trans
Ssc.1178.1.S1_at	1	73	5.87	2.356	0.00439764	BCAP31	Homo sapiens B-cell receptor-associated protein 31 (BCAP31), transcript variant 4, transcribed RNA	X	122482061	122482469	trans
Ssc.1178.1.S1_at	5	143	5.92	2.377	0.00418936	BCAP31	Homo sapiens B-cell receptor-associated protein 31 (BCAP31), transcript variant 4, transcribed RNA	X	122482061	122482469	trans
Ssc.1178.1.S1_at	10	0	6.74	2.678	0.00208885	BCAP31	Homo sapiens B-cell receptor-associated protein 31 (BCAP31), transcript variant 4, transcribed RNA	X	122482061	122482469	trans
Ssc.11784.1.S1_at	16	62	6.02	2.416	0.00384566	TIMP1	TIMP metallopeptidase inhibitor 1	X	42074041	42074372	trans
Ssc.11787.2.A1_at	16	47	6.55	2.609	0.0024514	RASSF2	Ras association (RalGDS/AF-6) domain family member 2	17	13313610	13313985	trans
Ssc.11789.1.A1_at	1	59	8.04	3.142	0.000719204	PURB	purine-rich element binding protein B	18	38692349	38692644	trans
Ssc.1179.1.S1_at	13	114	7.58	2.982	0.00103829	EIF4EBP2	eukaryotic translation initiation factor 4E binding protein 2	14	76497125	76499381	trans
Ssc.11790.3.A1_a_at	1	9	5.58	2.249	0.00564235	PITPNA	phosphatidylinositol transfer protein, alpha	12	1370641	1370366	trans
Ssc.11792.1.A1_at	13	43	6.78	2.694	0.00201983	EIF3F	eukaryotic translation initiation factor 3, subunit F
Ssc.11793.1.A1_at	1	45	10.29	3.917	0.000120865	ZNF79	zinc finger protein 79	1	282309858	282310260	cis
Ssc.11793.1.A1_at	15	33	5.32	2.153	0.00703259	ZNF79	zinc finger protein 79	1	282309858	282310260	trans
Ssc.11795.1.S1_at	2	47	6.1	2.446	0.00359164	KEAP1	kelch-like ECH-associated protein 1	2	53030193	53030768	cis
Ssc.11796.1.S1_at	12	151	6.99	2.772	0.00169406	RAB34	Homo sapiens RAB34, member RAS oncogene family (RAB34), transcript variant 8, mRNA	12	42642013	42642477	cis
Ssc.1180.1.S1_at	12	58	5.21	2.112	0.00773958	DNAJB2	DnaJ (Hsp40) homolog, subfamily B, member 2	15	114322819	114323753	trans
Ssc.11801.1.A1_at	15	64	5.51	2.223	0.00596375	ALG9	Homo sapiens asparagine-linked glycosylation 9, alpha-1,2-mannosyltransferase homolog (S. cerevisiae) (ALG9), transcript variant 3, mRNA	9	111158305	111158143	trans
Ssc.11809.1.S1_at	13	56	5.41	2.187	0.00650369	ERBB2IP	erbb2 interacting protein	16	41921557	41921880	trans
Ssc.11809.2.S1_at	2	99	5.51	2.224	0.00596375	ERBB2IP	erbb2 interacting protein	16	41935928	41936322	trans
Ssc.11809.2.S1_at	5	150	9.1	3.52	0.000303193	ERBB2IP	erbb2 interacting protein	16	41935928	41936322	trans
Ssc.11809.2.S1_at	13	56	6.94	2.753	0.00176637	ERBB2IP	erbb2 interacting protein	16	41935928	41936322	trans
Ssc.1181.1.S1_at	18	8	4.94	2.01	0.00980191	CTSB	cathepsin B
Ssc.11810.1.A1_at	17	28	5.39	2.179	0.00661758	OBSCN	Homo sapiens obscurin, cytoskeletal calmodulin and titin-interacting RhoGEF (OBSCN), transcript variant 2, mRNA	2	66810010	66810331	trans
Ssc.11811.1.S1_at	1	142	6.77	2.688	0.00205175	USP9X	Homo sapiens ubiquitin specific peptidase 9, X-linked (USP9X), transcript variant 4, mRNA	X	36583686	36584289	trans
Ssc.11815.1.A1_s_at	5	137	5.36	2.167	0.00679227	LAMA2	laminin, alpha 2	1	35190693	35190893	trans
Ssc.11815.1.A1_s_at	18	90	4.97	2.018	0.00954724	LAMA2	laminin, alpha 2	1	35190693	35190893	trans
Ssc.11816.2.A1_a_at	14	58	7.73	3.038	0.000917763	ABCD3	ATP-binding cassette, sub-family D (ALD), member 3	4	94756516	94756646	trans
Ssc.11818.1.A1_at	15	60	5.52	2.227	0.00591236	PPM1F	protein phosphatase 1F (PP2C domain containing)	14	51075480	51075839	trans
Ssc.11828.1.A1_at	5	3	5.43	2.195	0.00639182	STK11	serine/threonine kinase 11	2	46456595	46457065	trans
Ssc.11828.2.S1_at	2	99	6.87	2.726	0.00187297	ICT1	immature colon carcinoma transcript 1	12	4551332	4551730	trans
Ssc.11828.2.S1_at	14	66	6.17	2.471	0.00338355	ICT1	immature colon carcinoma transcript 1	12	4551332	4551730	trans
Ssc.11828.2.S1_at	15	11	6.18	2.474	0.00335485	ICT1	immature colon carcinoma transcript 1	12	4551332	4551730	trans
Ssc.11828.3.S1_at	3	77	5.33	2.158	0.0069717	STK11	serine/threonine kinase 11	2	46456259	46456997	trans
Ssc.11832.1.S1_at	10	110	5.19	2.105	0.00787578	Rnmt	Mus musculus RNA (guanine-7-) methyltransferase (Rnmt), mRNA
Ssc.11839.1.S1_at	1	138	8.12	3.17	0.000673946	ZNF462	zinc finger protein 462	1	260721418	260721730	cis
Ssc.11839.1.S1_at	8	110	5.54	2.235	0.00581093	ZNF462	zinc finger protein 462	1	260721418	260721730	trans
Ssc.11839.1.S1_at	9	57	12.43	4.63	2.35257e-05	ZNF462	zinc finger protein 462	1	260721418	260721730	trans
Ssc.1185.1.S1_at	8	107	5.86	2.355	0.0044106	EBF3	early B-cell factor 3	14	146066730	146067148	trans
Ssc.1185.1.S1_at	16	89	5.54	2.236	0.00581093	EBF3	early B-cell factor 3	14	146066730	146067148	trans
Ssc.11852.1.A1_at	2	137	5.4	2.184	0.00656038	ATG10	Homo sapiens ATG10 autophagy related 10 homolog (S. cerevisiae) (ATG10), transcript variant 3, mRNA	2	80086697	80087037	cis
Ssc.11861.1.S1_at	13	36	6.56	2.612	0.00243079	XBP1	X-box binding protein 1	14	46572995	46573504	trans
Ssc.11861.1.S1_at	16	80	7.28	2.875	0.00133063	XBP1	X-box binding protein 1	14	46572995	46573504	trans
Ssc.1187.1.S1_at	3	86	6.07	2.435	0.00368481	ALDOC	aldolase C, fructose-bisphosphate	12	42456289	42456849	trans
Ssc.1187.1.S1_at	10	115	6.84	2.715	0.00192066	ALDOC	aldolase C, fructose-bisphosphate	12	42456289	42456849	trans
Ssc.11872.1.A1_at	10	18	5.5	2.22	0.00601561	TMEM38A	transmembrane protein 38A	2	61226631	61226882	trans
Ssc.11889.1.S1_at	7	20	5.02	2.038	0.0091378	ERP29	endoplasmic reticulum protein 29	14	39733860	39742358	trans
Ssc.11898.1.A1_at	12	111	5.23	2.12	0.0076058	BOLA3	bolA homolog 3 (E. coli)	3	63406804	63407111	trans
Ssc.11902.1.A1_s_at	5	80	5.2	2.106	0.00780737	hADA3	transcriptional adaptor 3 (NGG1 homolog, yeast)-like	13	55258011	55258392	trans
Ssc.11902.1.A1_s_at	9	43	7.23	2.859	0.00138704	hADA3	transcriptional adaptor 3 (NGG1 homolog, yeast)-like	13	55258011	55258392	trans
Ssc.11910.1.S1_at	2	52	5.62	2.266	0.00542277	EPS15	epidermal growth factor receptor pathway substrate 15	6	114633144	114633529	trans
Ssc.11910.1.S1_at	13	25	5.31	2.148	0.00709402	EPS15	epidermal growth factor receptor pathway substrate 15	6	114633144	114633529	trans
Ssc.11912.1.S1_at	15	12	6.01	2.412	0.00387868	PDCD2	programmed cell death 2	12	34254453	34255277	trans
Ssc.1194.1.S1_at	10	123	5.31	2.148	0.00709402	RPS25	ribosomal protein S25	9	44829714	44832972	trans
Ssc.11942.1.S1_at	3	68	7.7	3.026	0.000940662	A4GUH6_PIG	Adipocyte membrane protein Fragment [Source:UniProtKB/TrEMBL;Acc:A4GUH6]	4	107860154	107860675	trans
Ssc.11942.1.S1_at	11	54	7.1	2.813	0.00154549	A4GUH6_PIG	Adipocyte membrane protein Fragment [Source:UniProtKB/TrEMBL;Acc:A4GUH6]	4	107860154	107860675	trans
Ssc.11942.1.S1_at	14	80	5.95	2.389	0.00408306	A4GUH6_PIG	Adipocyte membrane protein Fragment [Source:UniProtKB/TrEMBL;Acc:A4GUH6]	4	107860154	107860675	trans
Ssc.1195.1.S1_at	7	97	5	2.033	0.00929936	DPT	dermatopontin	4	85617480	85618641	trans
Ssc.1195.1.S1_at	10	20	5.65	2.276	0.00528418	DPT	dermatopontin	4	85617480	85618641	trans
Ssc.11954.1.A1_at	8	21	6.51	2.596	0.00253563	TMEM200B	transmembrane protein 200B	6	58913884	58914286	trans
Ssc.11954.2.S1_at	8	19	5.46	2.204	0.00622771	EPB41	erythrocyte membrane protein band 4.1 (elliptocytosis 1, RH-linked)	6	58912736	58913180	trans
Ssc.11964.1.S1_at	6	61	5.63	2.271	0.00537616	DCUN1D4	DCN1, defective in cullin neddylation 1, domain containing 4 (S. cerevisiae)	8	33622272	33623339	trans
Ssc.11966.1.S1_at	17	47	5	2.032	0.00929936	SHMT2	Serine hydroxymethyltransferase, mitochondrial Precursor (SHMT)(Serine methylase)(EC 2.1.2.1)(Glycine hydroxymethyltransferase) [Source:UniProtKB/Swiss-Prot;Acc:P34897]	5	21377334	21377879	trans
Ssc.11969.1.A1_at	8	0	7.01	2.778	0.00166599	FARP1	FERM, RhoGEF (ARHGEF) and pleckstrin domain protein 1 (chondrocyte-derived)	11	68473125	68473501	trans
Ssc.1197.1.A1_at	14	71	7.01	2.777	0.00166599	C12orf76	chromosome 12 open reading frame 76	14	171601	171343	cis
Ssc.1197.2.S1_at	12	42	5.09	2.065	0.00859469	C12orf76	chromosome 12 open reading frame 76	14	41108369	41108974	trans
Ssc.11977.1.S1_at	13	43	4.94	2.009	0.00980191	NXT1	NTF2-related export protein 1 (Protein p15) [Source:UniProtKB/Swiss-Prot;Acc:Q9UKK6]	17	31933667	31934333	trans
Ssc.11979.1.A1_at	2	11	5.59	2.256	0.00556511			6	32988860	32989198	trans
Ssc.11991.1.A1_at	2	64	5.08	2.061	0.0086702
Ssc.11991.1.A1_at	12	0	5.08	2.061	0.0086702
Ssc.120.1.S1_at	13	48	7.65	3.009	0.00098014	ENG	Homo sapiens endoglin (ENG), transcript variant 1, mRNA	1	282836770	282837553	trans
Ssc.12000.1.A1_at	6	5	5.76	2.317	0.00480639	LENG8	leukocyte receptor cluster (LRC) member 8	6	40635630	40635849	cis
Ssc.12000.1.A1_at	13	60	5.53	2.23	0.00586142	LENG8	leukocyte receptor cluster (LRC) member 8	6	40635630	40635849	trans
Ssc.12000.1.A1_at	18	8	5.06	2.055	0.00882327	LENG8	leukocyte receptor cluster (LRC) member 8	6	40635630	40635849	trans
Ssc.12005.1.A1_at	9	32	6.03	2.419	0.00381292	MCCD1	Homo sapiens mitochondrial coiled-coil domain 1 (MCCD1), nuclear gene encoding mitochondrial protein, mRNA	7	27618632	27619061	trans
Ssc.12005.1.A1_at	18	67	6.95	2.757	0.00175165	MCCD1	Homo sapiens mitochondrial coiled-coil domain 1 (MCCD1), nuclear gene encoding mitochondrial protein, mRNA	7	27618632	27619061	trans
Ssc.12017.1.A1_at	5	3	6.14	2.458	0.00347117	SUP	homocysteine-inducible, endoplasmic reticulum stress-inducible, ubiquitin-like domain member 1	6	55534821	55535294	trans
Ssc.12017.1.A1_at	8	110	5.07	2.058	0.00874639	SUP	homocysteine-inducible, endoplasmic reticulum stress-inducible, ubiquitin-like domain member 1	6	55534821	55535294	trans
Ssc.12026.1.A1_at	16	53	6.76	2.687	0.00205404	CASP7	caspase 7, apoptosis-related cysteine peptidase	14	129921211	129921552	trans
Ssc.1203.1.S1_at	8	0	6.39	2.55	0.00280665	ADIPOQ	adiponectin, C1Q and collagen domain containing
Ssc.1203.1.S1_at	15	49	5.13	2.08	0.00829935	ADIPOQ	adiponectin, C1Q and collagen domain containing
Ssc.1204.1.S1_at	2	47	5.38	2.175	0.00667529	CUGBP1	Homo sapiens CUG triplet repeat, RNA binding protein 1 (CUGBP1), transcript variant 3, mRNA	2	13160410	13160981	cis
Ssc.1204.1.S1_at	16	100	5.35	2.165	0.00685154	CUGBP1	Homo sapiens CUG triplet repeat, RNA binding protein 1 (CUGBP1), transcript variant 3, mRNA	2	13160410	13160981	trans
Ssc.1204.1.S1_at	17	21	5.8	2.333	0.00464387	CUGBP1	Homo sapiens CUG triplet repeat, RNA binding protein 1 (CUGBP1), transcript variant 3, mRNA	2	13160410	13160981	trans
Ssc.1204.1.S1_at	18	42	8.58	3.337	0.000459759	CUGBP1	Homo sapiens CUG triplet repeat, RNA binding protein 1 (CUGBP1), transcript variant 3, mRNA	2	13160410	13160981	trans
Ssc.1205.1.S1_at	8	83	5.82	2.34	0.00456473	Nr2f2	Mus musculus nuclear receptor subfamily 2, group F, member 2 (Nr2f2), transcript variant 1, mRNA	7	90913443	90913841	trans
Ssc.12056.1.A1_at	5	150	5.02	2.039	0.0091378	LOXL4	lysyl oxidase-like 4	14	114272604	114272979	trans
Ssc.12056.1.A1_at	7	19	5.24	2.122	0.00753981	LOXL4	lysyl oxidase-like 4	14	114272604	114272979	trans
Ssc.12056.1.A1_at	12	151	6.33	2.528	0.00295316	LOXL4	lysyl oxidase-like 4	14	114272604	114272979	trans
Ssc.12057.1.S1_at	7	54	5.86	2.357	0.0044106	Pla2g5	Mus musculus phospholipase A2, group V (Pla2g5), transcript variant 1, mRNA	9	114964536	114965840	trans
Ssc.12059.1.A1_at	12	151	5.44	2.2	0.00633663	DLG5	discs, large homolog 5 (Drosophila)	14	83614563	83615134	trans
Ssc.12059.1.A1_at	17	15	5.18	2.099	0.0079448	DLG5	discs, large homolog 5 (Drosophila)	14	83614563	83615134	trans
Ssc.12070.1.A1_at	2	99	5.16	2.092	0.00808472	RANBP6	Homo sapiens RAN binding protein 6 (RANBP6), transcript variant 3, transcribed RNA	1	226010828	226011203	trans
Ssc.12070.1.A1_at	5	140	4.95	2.011	0.00971625	RANBP6	Homo sapiens RAN binding protein 6 (RANBP6), transcript variant 3, transcribed RNA	1	226010828	226011203	trans
Ssc.12070.1.A1_at	15	61	5.36	2.167	0.00679227	RANBP6	Homo sapiens RAN binding protein 6 (RANBP6), transcript variant 3, transcribed RNA	1	226010828	226011203	trans
Ssc.12072.1.S1_a_at	4	4	5.78	2.326	0.00472441	THYN1	thymocyte nuclear protein 1	9	59363759	59364019	trans
Ssc.12072.1.S1_a_at	5	39	6.33	2.529	0.00295316	THYN1	thymocyte nuclear protein 1	9	59363759	59364019	trans
Ssc.12073.1.A1_at	2	24	5.6	2.259	0.00551724	LOC400963	PREDICTED: Homo sapiens misc_RNA (LOC400963), miscRNA	3	79672771	79673021	trans
Ssc.12073.1.A1_at	17	0	5.95	2.391	0.00408306	LOC400963	PREDICTED: Homo sapiens misc_RNA (LOC400963), miscRNA	3	79672771	79673021	trans
Ssc.12078.1.A1_at	9	1	6.71	2.669	0.00214221	SRP72	signal recognition particle 72kDa	8	47120101	47120298	trans
Ssc.12078.1.A1_at	13	34	5.37	2.171	0.00673352	SRP72	signal recognition particle 72kDa	8	47120101	47120298	trans
Ssc.12078.2.S1_at	1	57	8.05	3.147	0.00071338	SRP72	signal recognition particle 72kDa	8	47142515	47142711	trans
Ssc.12078.2.S1_at	14	88	6.95	2.755	0.00175165	SRP72	signal recognition particle 72kDa	8	47142515	47142711	trans
Ssc.12081.1.A1_at	6	40	5.38	2.176	0.00667529	P4HA2	Homo sapiens prolyl 4-hydroxylase, alpha polypeptide II (P4HA2), transcript variant 5, mRNA	2	90637529	90637729	trans
Ssc.12083.2.S1_at	5	83	5.39	2.178	0.00661758	SLC41A1	solute carrier family 41, member 1	9	204046190	204045821	trans
Ssc.12083.2.S1_at	11	52	5.23	2.12	0.0076058	SLC41A1	solute carrier family 41, member 1	9	204046190	204045821	trans
Ssc.12083.3.A1_at	1	25	6.65	2.646	0.00226911	SLC41A1	solute carrier family 41, member 1
Ssc.1209.1.S1_at	10	131	7.92	3.107	0.000785449	FAH	Fumarylacetoacetase (FAA)(EC 3.7.1.2)(Fumarylacetoacetate hydrolase)(Beta-diketonase) [Source:UniProtKB/Swiss-Prot;Acc:P16930]	7	55053120	55053397	trans
Ssc.12091.1.A1_at	18	8	6.57	2.619	0.00241036	SMARCA1	Homo sapiens SWI/SNF related, matrix associated, actin dependent regulator of chromatin, subfamily a, member 1 (SMARCA1), transcript variant 2, mRNA	X	104198947	104274523	trans
Ssc.12091.2.A1_at	1	60	7.87	3.081	0.000826056	SMARCA1	Homo sapiens SWI/SNF related, matrix associated, actin dependent regulator of chromatin, subfamily a, member 1 (SMARCA1), transcript variant 2, mRNA	X	104236308	104236489	trans
Ssc.12095.1.S1_at	16	80	6.37	2.546	0.00285464	CD83	CD83 molecule	7	10590384	10590955	trans
Ssc.12095.1.S1_at	17	9	5.14	2.086	0.00822717	CD83	CD83 molecule	7	10590384	10590955	trans
Ssc.1210.2.S1_at	8	92	5.19	2.103	0.00787578	UBR7	ubiquitin protein ligase E3 component n-recognin 7 (putative)	7	122825793	122827001	trans
Ssc.12108.1.S1_at	12	105	5.28	2.139	0.00728166	SUCLG2	succinate-CoA ligase, GDP-forming, beta subunit	13	41097606	41097809	trans
Ssc.12110.1.S1_at	4	66	6.95	2.755	0.00175165	PRCC	Homo sapiens papillary renal cell carcinoma (translocation-associated) (PRCC), transcript variant 2, mRNA	4	96990802	96991103	cis
Ssc.12114.1.S1_a_at	9	41	5.94	2.385	0.00411818	muCL	calpain 1, (mu/I) large subunit	2	5398141	5398810	trans
Ssc.12114.1.S1_a_at	13	33	5.45	2.202	0.00628193	muCL	calpain 1, (mu/I) large subunit	2	5398141	5398810	trans
Ssc.12119.1.S1_at	12	60	5.71	2.298	0.0050178	NADK	NAD kinase	6	1672654	1672540	trans
Ssc.12135.1.A1_at	13	51	5	2.033	0.00929936	CBFB	core-binding factor, beta subunit
Ssc.12135.1.A1_at	15	61	6.4	2.557	0.00278297	CBFB	core-binding factor, beta subunit
Ssc.12138.1.A1_at	15	50	6.21	2.487	0.00327024	DCN	Homo sapiens decorin (DCN), transcript variant B, mRNA	5	86762590	86763171	trans
Ssc.1214.1.S1_at	12	151	5.5	2.22	0.00601561	DPP7	dipeptidyl-peptidase 7
Ssc.12162.1.A1_at	12	93	6.15	2.465	0.00344171	Chd6	Mus musculus chromodomain helicase DNA binding protein 6 (Chd6), mRNA	17	39464314	39464165	trans
Ssc.1217.1.S1_at	10	141	4.96	2.017	0.00963137	PHF11	Homo sapiens PHD finger protein 11 (PHF11), transcript variant 2, mRNA	11	18240371	18241230	trans
Ssc.1217.1.S1_at	18	9	6.93	2.751	0.00178121	PHF11	Homo sapiens PHD finger protein 11 (PHF11), transcript variant 2, mRNA	11	18240371	18241230	trans
Ssc.12177.1.A1_at	12	115	6.11	2.447	0.00356113	C21orf59	chromosome 21 open reading frame 59	13	138720160	138720464	trans
Ssc.12187.1.S1_at	18	6	5.48	2.214	0.00612072	TNRC6A	trinucleotide repeat containing 6A	3	24742254	24742912	trans
Ssc.12191.1.A2_at	5	150	5.52	2.229	0.00591236	HSP90AA1	heat shock protein 90kDa alpha (cytosolic), class A member 1	7	131809053	131809877	trans
Ssc.12191.3.A1_at	5	90	5.01	2.035	0.00921822	HSP90AA1	heat shock protein 90kDa alpha (cytosolic), class A member 1	7	131809053	131809873	trans
Ssc.122.1.S1_at	17	7	5.74	2.312	0.00488984	DGKA	diacylglycerol kinase, alpha 80kDa	5	20307641	20307956	trans
Ssc.12207.1.A1_at	13	55	6.79	2.697	0.00200294	DYNLL2	dynein, light chain, LC8-type 2	12	32313564	32313840	trans
Ssc.12207.1.A1_at	17	56	7.9	3.097	0.000798401	DYNLL2	dynein, light chain, LC8-type 2	12	32313564	32313840	trans
Ssc.12209.1.A1_at	9	47	7.26	2.867	0.00135291	PDK1	pyruvate dehydrogenase kinase, isozyme 1	15	73575795	73576440	trans
Ssc.12219.1.A1_at	14	73	5.36	2.168	0.00679227	COX4I1	cytochrome c oxidase subunit IV isoform 1
Ssc.12222.1.S1_at	16	57	4.93	2.006	0.00988835	CUGBP1	Homo sapiens CUG triplet repeat, RNA binding protein 1 (CUGBP1), transcript variant 3, mRNA	2	13155672	13157181	trans
Ssc.12229.1.S1_at	16	70	5.46	2.205	0.00622771	CKS1B	CDC28 protein kinase regulatory subunit 1B	14	1107364	1107750	trans
Ssc.12241.1.A1_at	3	0	5.71	2.299	0.0050178	ANXA2	Homo sapiens annexin A2 (ANXA2), transcript variant 1, mRNA	1	115267371	115267785	trans
Ssc.12247.1.A1_at	1	57	5.43	2.191	0.00642319	KPNA6	karyopherin alpha 6 (importin alpha 7)	6	60909415	60910206	trans
Ssc.1225.1.S1_at	3	0	5.04	2.045	0.00897912	ACAA1	Homo sapiens acetyl-Coenzyme A acyltransferase 1 (ACAA1), transcript variant 3, transcribed RNA	13	18896029	18896455	trans
Ssc.1225.1.S1_at	7	0	5.15	2.089	0.00815562	ACAA1	Homo sapiens acetyl-Coenzyme A acyltransferase 1 (ACAA1), transcript variant 3, transcribed RNA	13	18896029	18896455	trans
Ssc.12256.1.S1_at	12	118	6.42	2.562	0.00273622	CCDC104	coiled-coil domain containing 104	3	79733516	79733865	trans
Ssc.1226.1.S1_at	14	69	5.37	2.172	0.00673352	SNUPN	Homo sapiens snurportin 1 (SNUPN), transcript variant 3, mRNA	7	63290054	63290701	trans
Ssc.1226.2.S1_at	9	0	5.74	2.311	0.00488984	SNUPN	snurportin 1	7	63267276	63267499	trans
Ssc.1227.1.A1_at	2	99	4.99	2.03	0.00938124	LOC100129566	PREDICTED: Homo sapiens hypothetical protein LOC100129566 (LOC100129566), mRNA	7	35185289	35185699	trans
Ssc.1227.1.A1_at	14	73	5.09	2.066	0.00859469	LOC100129566	PREDICTED: Homo sapiens hypothetical protein LOC100129566 (LOC100129566), mRNA	7	35185289	35185699	trans
Ssc.1228.1.S1_at	14	69	5.4	2.183	0.00656038	MARCKS	myristoylated alanine-rich protein kinase C substrate	1	83527678	83528592	trans
Ssc.1228.1.S1_at	17	0	5.49	2.216	0.00606793	MARCKS	myristoylated alanine-rich protein kinase C substrate	1	83527678	83528592	trans
Ssc.1228.1.S1_at	18	8	5.89	2.367	0.00429852	MARCKS	myristoylated alanine-rich protein kinase C substrate	1	83527678	83528592	trans
Ssc.12282.1.S1_at	7	45	6.57	2.619	0.00241036	PPP2R5A	protein phosphatase 2, regulatory subunit B', alpha isoform	9	123466760	123467597	trans
Ssc.12282.1.S1_at	16	9	5.12	2.079	0.0083722	PPP2R5A	protein phosphatase 2, regulatory subunit B', alpha isoform	9	123466760	123467597	trans
Ssc.12285.1.A1_at	18	88	5.75	2.313	0.00484793	AMMECR1L	AMME chromosomal region gene 1-like	3	85876290	85876622	trans
Ssc.12286.2.A1_at	12	83	5.36	2.169	0.00679227	LOC652671	PREDICTED: Homo sapiens similar to PML (LOC652671), mRNA	7	64843906	64844660	trans
Ssc.1229.1.A1_at	5	138	6.69	2.662	0.00217855	2310016M24Rik	Mus musculus RIKEN cDNA 2310016M24 gene (2310016M24Rik), mRNA
Ssc.12290.1.A1_at	4	55	4.93	2.005	0.00988835	ESR1	Homo sapiens estrogen receptor 1 (ESR1), transcript variant 4, mRNA	1	15182380	15182827	trans
Ssc.12294.1.A1_at	5	34	5.52	2.229	0.00591236	DDX19A	DEAD (Asp-Glu-Ala-As) box polypeptide 19A
Ssc.12294.1.A1_at	8	110	5	2.03	0.00929936	DDX19A	DEAD (Asp-Glu-Ala-As) box polypeptide 19A
Ssc.12296.1.S1_at	15	55	7.12	2.82	0.00151995	AP3D1	Homo sapiens adaptor-related protein complex 3, delta 1 subunit (AP3D1), transcript variant 1, mRNA	2	47158848	47159140	trans
Ssc.1230.1.A1_at	16	52	5.66	2.281	0.00523879	ARHGDIB	Rho GDP dissociation inhibitor (GDI) beta	5	54907655	54908163	trans
Ssc.12312.1.A1_at	12	66	5.19	2.103	0.00787578	NOLC1	nucleolar and coiled-body phosphoprotein 1	14	118147161	118147532	trans
Ssc.12312.1.A1_at	18	94	8.46	3.296	0.000506476	NOLC1	nucleolar and coiled-body phosphoprotein 1	14	118147161	118147532	trans
Ssc.12316.1.S1_at	3	78	5.11	2.073	0.0084457	FAM100B	family with sequence similarity 100, member B	12	3563378	3567425	trans
Ssc.12327.1.S1_at	3	86	5.63	2.268	0.00537616	C11orf83	chromosome 11 open reading frame 83
Ssc.12327.2.S1_a_at	2	49	5.97	2.397	0.00401373	C11orf83	chromosome 11 open reading frame 83
Ssc.12327.2.S1_a_at	3	86	14.63	5.321	4.78231e-06	C11orf83	chromosome 11 open reading frame 83
Ssc.12327.2.S1_a_at	4	57	6.06	2.431	0.00371642	C11orf83	chromosome 11 open reading frame 83
Ssc.12327.2.S1_a_at	7	97	5.41	2.185	0.00650369	C11orf83	chromosome 11 open reading frame 83
Ssc.12327.2.S1_a_at	8	0	4.98	2.026	0.00946387	C11orf83	chromosome 11 open reading frame 83
Ssc.12327.3.A1_at	2	0	9.67	3.714	0.000193165
Ssc.12327.3.A1_at	8	0	5.67	2.285	0.00519381
Ssc.12327.3.A1_at	18	0	6.59	2.625	0.00237003
Ssc.12329.1.A1_at	12	115	5.21	2.112	0.00773958	RGS5	regulator of G-protein signaling 5	4	91098267	91098920	trans
Ssc.12335.2.S1_a_at	14	73	5.45	2.202	0.00628193	N6amt2	Mus musculus N-6 adenine-specific DNA methyltransferase 2 (putative) (N6amt2), mRNA
Ssc.1234.1.S1_at	4	71	6.35	2.538	0.00290347	LOC100130178	PREDICTED: Homo sapiens misc_RNA (LOC100130178), miscRNA	13	58544269	58544637	trans
Ssc.12344.1.S1_at	7	0	5.46	2.206	0.00622771	RHOJ	ras homolog gene family, member J	1	203756152	203756676	trans
Ssc.12348.1.S1_at	5	150	5.21	2.111	0.00773958	B2M	beta-2-microglobulin	1	132893749	132894084	trans
Ssc.12348.2.S1_at	4	58	7.72	3.034	0.000925332	B2MG_PIG	Beta-2-microglobulin Precursor (Lactollin) [Source:UniProtKB/Swiss-Prot;Acc:Q07717]	1	132895622	132895940	trans
Ssc.12364.1.S1_at	18	10	5.8	2.334	0.00464387	RPL15	ribosomal protein L15	8	42013030	42013782	trans
Ssc.1238.1.S1_at	14	71	5.16	2.091	0.00808472	CYB5R1	cytochrome b5 reductase 1	10	24930108	24930971	trans
Ssc.12381.1.S1_at	2	49	6.53	2.605	0.00249315	C1orf58	chromosome 1 open reading frame 58	10	11596786	11611124	trans
Ssc.12381.1.S1_at	3	20	5.67	2.286	0.00519381	C1orf58	chromosome 1 open reading frame 58	10	11596786	11611124	trans
Ssc.12381.1.S1_at	13	101	5.03	2.044	0.0090581	C1orf58	chromosome 1 open reading frame 58	10	11596786	11611124	trans
Ssc.12384.1.A1_at	1	57	7.09	2.803	0.00157079	XK	X-linked Kx blood group (McLeod syndrome)	X	33056412	33056768	trans
Ssc.1239.1.A1_at	4	40	5.66	2.281	0.00523879	ENOPH1	enolase-phosphatase 1
Ssc.12390.1.S1_at	5	92	5.29	2.14	0.00721855	SOD1	superoxide dismutase 1, soluble	6	49699107	49699494	trans
Ssc.12390.1.S1_at	12	88	5.45	2.201	0.00628193	SOD1	superoxide dismutase 1, soluble	6	49699107	49699494	trans
Ssc.12403.2.S1_at	1	64	6.42	2.56	0.00275441	C3orf31	MMP37-like protein, mitochondrial Precursor [Source:UniProtKB/Swiss-Prot;Acc:Q96BW9]	13	56515436	56515881	trans
Ssc.12403.2.S1_at	5	138	6.97	2.765	0.00172261	C3orf31	MMP37-like protein, mitochondrial Precursor [Source:UniProtKB/Swiss-Prot;Acc:Q96BW9]	13	56515436	56515881	trans
Ssc.12404.1.S1_at	12	104	5.12	2.077	0.0083722	TROVE2	Homo sapiens TROVE domain family, member 2 (TROVE2), transcript variant 1, mRNA	10	1702148	1702816	trans
Ssc.12405.1.A1_at	3	86	7.84	3.077	0.000838591	Cops7b	Mus musculus COP9 (constitutive photomorphogenic) homolog, subunit 7b (Arabidopsis thaliana) (Cops7b), mRNA
Ssc.12405.1.A1_at	13	96	5.6	2.258	0.00551724	Cops7b	Mus musculus COP9 (constitutive photomorphogenic) homolog, subunit 7b (Arabidopsis thaliana) (Cops7b), mRNA
Ssc.12405.1.A1_at	14	76	5.9	2.37	0.00426181	Cops7b	Mus musculus COP9 (constitutive photomorphogenic) homolog, subunit 7b (Arabidopsis thaliana) (Cops7b), mRNA
Ssc.1241.1.S1_at	14	65	6.09	2.441	0.00362243	HSPE1	heat shock 10kDa protein 1 (chaperonin 10)	15	94915659	94915949	trans
Ssc.12417.1.S1_at	14	72	13.29	4.903	1.2513e-05	MOR1	malate dehydrogenase 2, NAD (mitochondrial)
Ssc.12429.1.S1_at	13	45	6.43	2.565	0.00271315	ORAI1	ORAI calcium release-activated calcium modulator 1	14	31065990	31066796	trans
Ssc.12433.1.A1_at	7	60	5.97	2.397	0.00401373			14	9993055	9993308	trans
Ssc.12433.1.A1_at	16	90	6.07	2.433	0.00368481			14	9993055	9993308	trans
Ssc.12434.2.S1_a_at	1	15	5.68	2.288	0.00517665	LOC100133719	PREDICTED: Homo sapiens similar to DALR anticodon binding domain containing 3 (LOC100133719), partial mRNA	13	26603149	26603474	trans
Ssc.12434.2.S1_a_at	11	59	5.19	2.102	0.00787578	LOC100133719	PREDICTED: Homo sapiens similar to DALR anticodon binding domain containing 3 (LOC100133719), partial mRNA	13	26603149	26603474	trans
Ssc.12434.2.S1_a_at	17	31	5.8	2.335	0.00464387	LOC100133719	PREDICTED: Homo sapiens similar to DALR anticodon binding domain containing 3 (LOC100133719), partial mRNA	13	26603149	26603474	trans
Ssc.12438.1.A1_at	2	28	4.96	2.017	0.00963137	TAF1	TAF1 RNA polymerase II, TATA box binding protein (TBP)-associated factor, 250kDa	10	32622426	32621807	trans
Ssc.12438.1.A1_at	15	75	5.36	2.169	0.00679227	TAF1	TAF1 RNA polymerase II, TATA box binding protein (TBP)-associated factor, 250kDa	10	32622426	32621807	trans
Ssc.12438.1.A1_at	17	0	5.39	2.18	0.00661758	TAF1	TAF1 RNA polymerase II, TATA box binding protein (TBP)-associated factor, 250kDa	10	32622426	32621807	trans
Ssc.12439.1.A1_at	2	64	5.19	2.104	0.00787578	PLA2G16	phospholipase A2, group XVI	2	6972921	6973250	cis
Ssc.12439.1.A1_at	3	0	7.82	3.07	0.000852446	PLA2G16	phospholipase A2, group XVI	2	6972921	6973250	trans
Ssc.12439.1.A1_at	16	48	5.72	2.305	0.00497477	PLA2G16	phospholipase A2, group XVI	2	6972921	6973250	trans
Ssc.12442.1.A1_at	12	0	4.95	2.013	0.00971625	AKAP8	A kinase (PRKA) anchor protein 8	2	60289539	60289819	trans
Ssc.12446.1.A1_at	1	128	7.15	2.824	0.0014944	CASP4	Homo sapiens caspase 4, apoptosis-related cysteine peptidase (CASP4), transcript variant gamma, mRNA	9	34926978	34959053	trans
Ssc.12446.1.A1_at	5	148	7.96	3.119	0.000760189	CASP4	Homo sapiens caspase 4, apoptosis-related cysteine peptidase (CASP4), transcript variant gamma, mRNA	9	34926978	34959053	trans
Ssc.12448.1.S1_at	15	61	5.64	2.273	0.00532996	PTPRJ	protein tyrosine phosphatase, receptor type, J	2	48146727	48146826	trans
Ssc.12450.1.S1_at	17	39	6.31	2.521	0.00300373	C11orf79	Protein EMI5 homolog, mitochondrial Precursor [Source:UniProtKB/Swiss-Prot;Acc:Q9NX18]	2	8382171	8394994	trans
Ssc.12454.1.A1_at	5	146	5.58	2.249	0.0056134	HSD17B7	hydroxysteroid (17-beta) dehydrogenase 7	4	91474806	91475180	trans
Ssc.12456.1.A1_at	3	0	5.16	2.093	0.00808472
Ssc.12456.1.A1_at	10	114	5.44	2.198	0.00633663
Ssc.12457.1.S1_at	5	91	7.59	2.987	0.00102977	HN1A	hematological and neurological expressed 1	12	4482812	4483278	trans
Ssc.1246.1.S1_at	2	49	7.86	3.084	0.000824968	RNF5P1	ring finger protein 5 pseudogene 1	7	28056782	28057422	trans
Ssc.1246.1.S1_at	3	85	6.24	2.498	0.00318783	RNF5P1	ring finger protein 5 pseudogene 1	7	28056782	28057422	trans
Ssc.12463.1.A1_at	8	8	5.86	2.354	0.0044106	Lyzl4	Mus musculus lysozyme-like 4 (Lyzl4), mRNA
Ssc.12475.1.A1_at	8	110	4.93	2.007	0.00988835	LOC100133481	PREDICTED: Homo sapiens similar to phosphoserine phosphatase (LOC100133481), mRNA	3	15455304	15455850	trans
Ssc.12478.1.S1_at	3	30	5.87	2.358	0.00437291	PIH1D1	PIH1 domain containing 1	6	38015135	38015600	trans
Ssc.12478.1.S1_at	17	80	5.99	2.405	0.00394561	PIH1D1	PIH1 domain containing 1	6	38015135	38015600	trans
Ssc.12479.1.S1_at	1	45	6.49	2.587	0.00259634	ILF3	Homo sapiens interleukin enhancer binding factor 3, 90kDa (ILF3), transcript variant 4, mRNA	2	52826497	52853641	trans
Ssc.12479.1.S1_at	18	59	5.47	2.208	0.00617397	ILF3	Homo sapiens interleukin enhancer binding factor 3, 90kDa (ILF3), transcript variant 4, mRNA	2	52826497	52853641	trans
Ssc.12491.1.A1_at	16	83	5.55	2.241	0.00576089	HOXB4	homeobox B4	12	16490911	16491043	trans
Ssc.12492.1.A1_at	1	1	5.51	2.222	0.00599381	SORT1	sortilin 1	4	109581662	109582199	trans
Ssc.12492.1.A1_at	12	98	5.02	2.039	0.0091378	SORT1	sortilin 1	4	109581662	109582199	trans
Ssc.12492.2.S1_at	12	102	5.8	2.334	0.00464387	SORT1	sortilin 1	4	109582750	109583228	trans
Ssc.12493.1.A1_at	1	5	6.62	2.634	0.00232707	PAFAH1B2	platelet-activating factor acetylhydrolase, isoform Ib, beta subunit 30kDa	9	43326248	43326563	trans
Ssc.1250.1.A1_at	14	71	5.43	2.194	0.00639182	ZNF673	zinc finger family member 673	1	30844	31119	trans
Ssc.12501.1.S1_at	3	86	6.62	2.636	0.00231084	CHCHD8	Coiled-coil-helix-coiled-coil-helix domain-containing protein 8 (E2-induced gene 2 protein) [Source:UniProtKB/Swiss-Prot;Acc:Q9NYJ1]	9	7960761	7961463	trans
Ssc.12501.1.S1_at	11	31	7.24	2.862	0.00137557	CHCHD8	Coiled-coil-helix-coiled-coil-helix domain-containing protein 8 (E2-induced gene 2 protein) [Source:UniProtKB/Swiss-Prot;Acc:Q9NYJ1]	9	7960761	7961463	trans
Ssc.12501.1.S1_at	16	68	5.09	2.065	0.00859469	CHCHD8	Coiled-coil-helix-coiled-coil-helix domain-containing protein 8 (E2-induced gene 2 protein) [Source:UniProtKB/Swiss-Prot;Acc:Q9NYJ1]	9	7960761	7961463	trans
Ssc.12504.1.A1_at	2	0	7.75	3.045	0.000902817	IFI27L2	interferon, alpha-inducible protein 27-like 2	7	123696606	123696894	trans
Ssc.12504.1.A1_at	17	80	8.29	3.236	0.00058116	IFI27L2	interferon, alpha-inducible protein 27-like 2	7	123696606	123696894	trans
Ssc.12507.1.S1_at	1	30	5.17	2.094	0.0080504	HADH	hydroxyacyl-Coenzyme A dehydrogenase	8	97786283	97787145	trans
Ssc.1252.1.S1_at	3	28	5.1	2.068	0.00851986	LOC26010	Homo sapiens viral DNA polymerase-transactivated protein 6 (LOC26010), transcript variant 4, mRNA	15	97807212	97807698	trans
Ssc.12524.1.S1_at	10	151	5.23	2.117	0.0076058	CD320	CD320 molecule	2	51608513	51608759	trans
Ssc.12528.1.S1_at	9	0	5.88	2.362	0.00433555	RPN1	ribophorin I	13	59232534	59232926	trans
Ssc.12540.2.A1_at	13	49	6.11	2.448	0.00356113	KIAA0182	Homo sapiens KIAA0182 (KIAA0182), transcript variant 2, mRNA	6	1883290	1884279	trans
Ssc.12546.1.A1_at	17	53	6.03	2.418	0.00381292	LONP2	lon peptidase 2, peroxisomal	6	24732984	24733458	trans
Ssc.12554.1.A1_at	4	102	6.25	2.5	0.00316083	MRPS26	mitochondrial ribosomal protein S26	17	34202761	34203057	trans
Ssc.12569.1.A1_at	14	31	6.97	2.762	0.00172261	TPD52	tumor protein D52	4	58676133	58676490	trans
Ssc.12569.1.A1_at	15	50	5.89	2.368	0.00429852	TPD52	tumor protein D52	4	58676133	58676490	trans
Ssc.1257.1.S1_a_at	16	47	5.05	2.049	0.00890084	PIK3IP1	phosphoinositide-3-kinase interacting protein 1	14	48925712	48926646	trans
Ssc.12576.1.A1_at	1	137	5.37	2.169	0.0067659	CISD3	CDGSH iron sulfur domain 3	14	133179980	133180242	trans
Ssc.12578.1.A1_at	18	8	5.73	2.309	0.00493211	IGF1	insulin-like growth factor 1 (somatomedin C)	5	77157868	77158053	trans
Ssc.12579.1.A1_s_at	9	82	5.41	2.186	0.00650369	FGL2	fibrinogen-like 2	9	95749701	95750076	cis
Ssc.12579.1.A1_s_at	5	150	5.19	2.103	0.00787578	FGL2	fibrinogen-like 2	9	95749701	95750076	trans
Ssc.12579.1.A1_s_at	14	0	5.39	2.179	0.00661758	FGL2	fibrinogen-like 2	9	95749701	95750076	trans
Ssc.12592.1.S1_at	16	36	5.54	2.236	0.00581093	CFDP1	craniofacial development protein 1	6	8894471	8894802	trans
Ssc.12603.1.A1_at	3	37	5.25	2.126	0.0074744	Plxdc2	Mus musculus plexin domain containing 2 (Plxdc2), mRNA	10	51693238	51693484	trans
Ssc.1261.1.S1_at	7	78	6.16	2.468	0.0034125	GORASP1	golgi reassembly stacking protein 1, 65kDa	13	19711447	19712250	trans
Ssc.1261.1.S1_at	12	66	5.42	2.19	0.00644751	GORASP1	golgi reassembly stacking protein 1, 65kDa	13	19711447	19712250	trans
Ssc.1261.1.S1_at	16	93	5.99	2.404	0.00394561	GORASP1	golgi reassembly stacking protein 1, 65kDa	13	19711447	19712250	trans
Ssc.12613.1.A1_at	9	55	5.02	2.04	0.0091378	FNBP4	formin binding protein 4	2	12946266	12946963	trans
Ssc.12617.1.S1_at	3	0	6.5	2.593	0.00255715	COL5A3	collagen, type V, alpha 3	2	53531582	53532265	trans
Ssc.1262.1.S1_at	7	128	8.89	3.446	0.000358496	C14orf2	chromosome 14 open reading frame 2	7	132995547	132995908	cis
Ssc.1262.1.S1_at	1	39	4.95	2.012	0.0097565	C14orf2	chromosome 14 open reading frame 2	7	132995547	132995908	trans
Ssc.1262.1.S1_at	9	69	9.13	3.529	0.000296041	C14orf2	chromosome 14 open reading frame 2	7	132995547	132995908	trans
Ssc.1262.1.S1_at	13	7	5.74	2.312	0.00488984	C14orf2	chromosome 14 open reading frame 2	7	132995547	132995908	trans
Ssc.12622.1.A1_a_at	14	67	6.36	2.539	0.00287895	AUH	AU RNA binding protein/enoyl-Coenzyme A hydratase	14	2911136	2911642	cis
Ssc.12630.1.A1_at	12	85	6.62	2.637	0.00231084	ATP1A1	Homo sapiens ATPase, Na+/K+ transporting, alpha 1 polypeptide (ATP1A1), transcript variant 4, mRNA	4	108661287	108661745	trans
Ssc.12633.1.S1_at	6	42	5.48	2.211	0.00612072	Ptpn14	Mus musculus protein tyrosine phosphatase, non-receptor type 14 (Ptpn14), mRNA	9	121737925	121738614	trans
Ssc.12641.1.S1_at	12	127	5.21	2.11	0.00773958	NKIRAS1	NFKB inhibitor interacting Ras-like 1	13	8424772	8425127	trans
Ssc.1265.1.S1_at	17	31	5.26	2.129	0.00740958	5330431N19Rik	Mus musculus RIKEN cDNA 5330431N19 gene (5330431N19Rik), mRNA	14	117500740	117501100	trans
Ssc.12650.1.A1_at	3	86	6.54	2.606	0.00247218	ATP11B	ATPase, class VI, type 11B	13	630261	629841	trans
Ssc.12652.1.A1_at	3	86	4.99	2.029	0.00938124	HOXA10	Homo sapiens homeobox A10 (HOXA10), transcript variant 2, mRNA	18	44204471	44204841	trans
Ssc.12661.1.A1_at	5	90	5.15	2.088	0.00815562	HINT1	histidine triad nucleotide binding protein 1	2	121277017	121277394	trans
Ssc.12664.1.S1_at	16	80	6.95	2.756	0.00175165	SLCO3A1	solute carrier organic anion transporter family, member 3A1	7	95451383	95451792	trans
Ssc.1267.1.S1_at	1	80	5.05	2.051	0.00893909	GLCE	glucuronic acid epimerase	1	174705549	174706210	cis
Ssc.12674.1.S1_at	14	67	5.64	2.275	0.00532996	LOC645314	PREDICTED: Homo sapiens similar to hCG1642995 (LOC645314), mRNA	1	137056122	137056374	trans
Ssc.12675.1.S1_at	18	10	5.81	2.337	0.00460413	CCM2	Homo sapiens cerebral cavernous malformation 2 (CCM2), transcript variant 1, mRNA	18	48859939	48860280	cis
Ssc.12675.1.S1_at	8	110	5.72	2.304	0.00497477	CCM2	Homo sapiens cerebral cavernous malformation 2 (CCM2), transcript variant 1, mRNA	18	48859939	48860280	trans
Ssc.12680.1.A1_at	3	41	5.44	2.2	0.00633663	LRIG1	leucine-rich repeats and immunoglobulin-like domains 1	13	66512175	66511916	trans
Ssc.12680.1.A1_at	16	91	6	2.407	0.003912	LRIG1	leucine-rich repeats and immunoglobulin-like domains 1	13	66512175	66511916	trans
Ssc.12682.1.A1_at	8	68	5.59	2.254	0.00556511	VAV3	vav 3 guanine nucleotide exchange factor	4	116896185	116896923	trans
Ssc.12682.1.A1_at	11	45	5	2.031	0.00929936	VAV3	vav 3 guanine nucleotide exchange factor	4	116896185	116896923	trans
Ssc.1269.2.S1_at	1	51	8.63	3.348	0.00044658	PAAF1	proteasomal ATPase-associated factor 1	9	8016570	8017089	trans
Ssc.1269.2.S1_at	13	129	5.4	2.184	0.00656038	PAAF1	proteasomal ATPase-associated factor 1	9	8016570	8017089	trans
Ssc.12693.1.S1_at	2	99	5.01	2.034	0.00921822	PTPLA	protein tyrosine phosphatase-like (proline instead of catalytic arginine), member A	13	103086718	103086959	trans
Ssc.12693.1.S1_at	10	130	7.07	2.799	0.00158463	PTPLA	protein tyrosine phosphatase-like (proline instead of catalytic arginine), member A	13	103086718	103086959	trans
Ssc.1270.1.S1_at	2	47	4.99	2.027	0.00938124	SDF4	stromal cell derived factor 4	6	42800942	42801485	trans
Ssc.1270.1.S1_at	14	96	5.76	2.317	0.00480639	SDF4	stromal cell derived factor 4	6	42800942	42801485	trans
Ssc.12708.1.A1_at	5	7	6.61	2.632	0.0023304	SFRS2IP	splicing factor, arginine/serine-rich 2, interacting protein	5	72567731	72569281	cis
Ssc.12709.1.A1_at	10	138	5.19	2.103	0.00787578	LMNB2	lamin B2	2	2379268	2379165	trans
Ssc.12709.1.A1_at	13	61	7.08	2.805	0.00157147	LMNB2	lamin B2	2	2379268	2379165	trans
Ssc.12709.1.A1_at	16	80	5.4	2.181	0.00656038	LMNB2	lamin B2	2	2379268	2379165	trans
Ssc.1271.2.A1_at	3	86	6.95	2.757	0.00175165	PPPDE1	PPPDE peptidase domain containing 1	10	16962810	16963210	trans
Ssc.1271.3.S1_at	3	86	5.68	2.288	0.00514922	PPDE1_PIG	PPPDE peptidase domain-containing protein 1 (Protein FAM152A) [Source:UniProtKB/Swiss-Prot;Acc:A3QRX8]	10	16962191	16962684	trans
Ssc.1271.3.S1_at	14	65	6	2.406	0.003912	PPDE1_PIG	PPPDE peptidase domain-containing protein 1 (Protein FAM152A) [Source:UniProtKB/Swiss-Prot;Acc:A3QRX8]	10	16962191	16962684	trans
Ssc.12713.1.A1_at	5	90	4.96	2.015	0.00963137	HCS	cytochrome c, somatic	12	45046104	45046479	trans
Ssc.12715.1.S1_s_at	2	99	5.57	2.247	0.00566213	C1orf21	chromosome 1 open reading frame 21	9	118220523	118220971	trans
Ssc.12715.1.S1_s_at	4	108	6.31	2.523	0.00300373	C1orf21	chromosome 1 open reading frame 21	9	118220523	118220971	trans
Ssc.12715.1.S1_s_at	5	36	5.12	2.077	0.0083722	C1orf21	chromosome 1 open reading frame 21	9	118220523	118220971	trans
Ssc.12715.1.S1_s_at	12	151	6.06	2.431	0.00371642	C1orf21	chromosome 1 open reading frame 21	9	118220523	118220971	trans
Ssc.12756.1.A1_at	5	78	7.07	2.802	0.00158463
Ssc.12758.1.A1_at	1	31	5.78	2.322	0.00475038	PSMB9	proteasome (prosome, macropain) subunit, beta type, 9 (large multifunctional peptidase 2)	7	29453018	29453282	trans
Ssc.12758.1.A1_at	4	0	5.69	2.293	0.00510503	PSMB9	proteasome (prosome, macropain) subunit, beta type, 9 (large multifunctional peptidase 2)	7	29453018	29453282	trans
Ssc.1276.1.S1_at	16	42	6.71	2.669	0.00214221	ID1	inhibitor of DNA binding 1, dominant negative helix-loop-helix protein	17	37197885	37198471	trans
Ssc.12761.1.A1_at	6	61	7.39	2.916	0.00121469	KIAA1671	Uncharacterized protein KIAA1671 [Source:UniProtKB/Swiss-Prot;Acc:Q9BY89]	14	43682046	43682721	trans
Ssc.12761.1.A1_at	13	45	5.4	2.185	0.00656038	KIAA1671	Uncharacterized protein KIAA1671 [Source:UniProtKB/Swiss-Prot;Acc:Q9BY89]	14	43682046	43682721	trans
Ssc.12761.1.A1_at	15	71	5.32	2.153	0.00703259	KIAA1671	Uncharacterized protein KIAA1671 [Source:UniProtKB/Swiss-Prot;Acc:Q9BY89]	14	43682046	43682721	trans
Ssc.12761.1.A1_at	16	83	6.63	2.639	0.00229145	KIAA1671	Uncharacterized protein KIAA1671 [Source:UniProtKB/Swiss-Prot;Acc:Q9BY89]	14	43682046	43682721	trans
Ssc.12777.2.A1_at	2	49	5.59	2.256	0.00556511	LOC100154580	PREDICTED: Sus scrofa similar to regenerating islet-derived family, member 4, transcript variant 1 (LOC100154580), mRNA
Ssc.12777.2.A1_at	3	0	6.69	2.661	0.00217855	LOC100154580	PREDICTED: Sus scrofa similar to regenerating islet-derived family, member 4, transcript variant 1 (LOC100154580), mRNA
Ssc.12785.1.A1_at	13	55	6.72	2.674	0.00212427	MGAT4B	mannosyl (alpha-1,3-)-glycoprotein beta-1,4-N-acetylglucosaminyltransferase, isozyme B	2	68144908	68145442	trans
Ssc.12790.1.A1_at	7	43	5.74	2.31	0.00488984	VEGFC	vascular endothelial growth factor C	15	35992069	35992575	trans
Ssc.12790.1.A1_at	8	94	5.86	2.354	0.0044106	VEGFC	vascular endothelial growth factor C	15	35992069	35992575	trans
Ssc.1280.1.S1_at	10	130	5.75	2.316	0.00484793	ITIH5	inter-alpha (globulin) inhibitor H5	10	60101161	60101726	cis
Ssc.1280.1.S1_at	3	0	5.74	2.31	0.00488984	ITIH5	inter-alpha (globulin) inhibitor H5	10	60101161	60101726	trans
Ssc.12809.3.S1_at	13	48	5.78	2.327	0.00472441	ZNHIT1	zinc finger, HIT type 1
Ssc.12809.5.A1_at	2	25	5.14	2.086	0.00822717	LOC100008589	Homo sapiens 28S ribosomal RNA (LOC100008589), non-coding RNA	7	216097	216233	trans
Ssc.1281.1.S1_at	18	8	6.45	2.573	0.00266761			11	55072	55322	trans
Ssc.1282.1.A1_at	2	83	6.36	2.541	0.00287895	ACP6	acid phosphatase 6, lysophosphatidic	4	104064919	104065176	trans
Ssc.1282.1.A1_at	11	44	6.11	2.449	0.00356113	ACP6	acid phosphatase 6, lysophosphatidic	4	104064919	104065176	trans
Ssc.1282.1.A1_at	17	40	5.63	2.269	0.00537616	ACP6	acid phosphatase 6, lysophosphatidic	4	104064919	104065176	trans
Ssc.1283.1.S1_at	5	150	10.61	4.032	9.29779e-05	TNNC2	troponin C type 2 (fast)	17	50092752	50093015	trans
Ssc.12832.1.A1_at	7	0	6.39	2.55	0.00280665	C14orf179	chromosome 14 open reading frame 179	7	107264507	107264813	cis
Ssc.12832.1.A1_at	1	18	7.28	2.872	0.00134171	C14orf179	chromosome 14 open reading frame 179	7	107264507	107264813	trans
Ssc.12842.1.S1_at	6	61	5.11	2.074	0.0084457	CAV1	caveolin 1, caveolae protein, 22kDa	18	28433458	28434650	trans
Ssc.12842.1.S1_at	7	0	8.18	3.197	0.000635438	CAV1	caveolin 1, caveolae protein, 22kDa	18	28433458	28434650	trans
Ssc.12842.1.S2_at	5	90	5.07	2.06	0.00874639	CAV1	caveolin 1, caveolae protein, 22kDa	18	28433458	28434650	trans
Ssc.12842.1.S2_at	9	44	5.66	2.28	0.00523879	CAV1	caveolin 1, caveolae protein, 22kDa	18	28433458	28434650	trans
Ssc.12842.1.S2_at	13	55	5.6	2.26	0.00551724	CAV1	caveolin 1, caveolae protein, 22kDa	18	28433458	28434650	trans
Ssc.12845.1.S1_at	2	52	5.19	2.104	0.00787578	CDK6	cyclin-dependent kinase 6	9	67895360	67896972	trans
Ssc.12849.1.A1_at	16	70	9.91	3.796	0.00016004	ASB11	Ankyrin repeat and SOCS box protein 11 (ASB-11) [Source:UniProtKB/Swiss-Prot;Acc:Q8WXH4]	X	11102986	11138511	trans
Ssc.12855.1.S1_at	7	97	5.12	2.077	0.0083722	TMEM27	transmembrane protein 27	X	11514627	11696825	trans
Ssc.12863.1.S1_at	12	106	5.94	2.386	0.00411818	TMBIM4	transmembrane BAX inhibitor motif containing 4	5	30372058	30372461	trans
Ssc.12865.1.A1_at	9	9	11.27	4.25	5.6139e-05	TIAL1	TIA1 cytotoxic granule-associated RNA binding protein-like 1	14	135433774	135434314	trans
Ssc.12865.1.A1_at	13	40	5.77	2.322	0.00476522	TIAL1	TIA1 cytotoxic granule-associated RNA binding protein-like 1	14	135433774	135434314	trans
Ssc.1287.1.S1_at	8	63	5.38	2.175	0.00667529	NDUFB9	NADH dehydrogenase (ubiquinone) 1 beta subcomplex, 9, 22kDa	4	14848777	14849052	trans
Ssc.1287.1.S1_at	14	83	5.92	2.376	0.00418936	NDUFB9	NADH dehydrogenase (ubiquinone) 1 beta subcomplex, 9, 22kDa	4	14848777	14849052	trans
Ssc.12872.1.A1_at	7	124	4.96	2.016	0.00963137	C13orf18	chromosome 13 open reading frame 18	11	20419679	20419877	trans
Ssc.12878.1.S1_at	13	128	5.58	2.252	0.0056134	SMARCA5	SWI/SNF related, matrix associated, actin dependent regulator of chromatin, subfamily a, member 5	8	72662668	72662957	trans
Ssc.12886.1.A1_at	7	76	7.4	2.921	0.00120468	EGLN3	egl nine homolog 3 (C. elegans)	7	1502336	1502532	cis
Ssc.12886.1.A1_at	12	115	7.05	2.793	0.00161128	EGLN3	egl nine homolog 3 (C. elegans)	7	1502336	1502532	trans
Ssc.12888.1.S1_at	3	86	5.38	2.176	0.00667529	WRB	tryptophan rich basic protein
Ssc.12888.1.S1_at	4	52	7.46	2.94	0.00114637	WRB	tryptophan rich basic protein
Ssc.12888.1.S1_at	8	0	5.05	2.051	0.00890084	WRB	tryptophan rich basic protein
Ssc.12888.1.S1_at	17	0	6.38	2.549	0.00283054	WRB	tryptophan rich basic protein
Ssc.12889.1.A1_at	1	57	6.88	2.729	0.00187132	GPBP1L1	GC-rich promoter binding protein 1-like 1	5	55031722	55031900	trans
Ssc.1289.1.S1_at	13	50	5.28	2.137	0.00728166	HMGA1	Homo sapiens high mobility group AT-hook 1 (HMGA1), transcript variant 7, mRNA	7	34792059	34792681	trans
Ssc.1290.1.S1_at	8	108	5.71	2.301	0.0050178	PDE4C	phosphodiesterase 4C, cAMP-specific (phosphodiesterase E1 dunce homolog, Drosophila)	2	62367997	62368471	trans
Ssc.1290.1.S1_at	11	48	7.49	2.95	0.00111831	PDE4C	phosphodiesterase 4C, cAMP-specific (phosphodiesterase E1 dunce homolog, Drosophila)	2	62367997	62368471	trans
Ssc.1290.1.S1_at	16	83	7.1	2.81	0.00154549	PDE4C	phosphodiesterase 4C, cAMP-specific (phosphodiesterase E1 dunce homolog, Drosophila)	2	62367997	62368471	trans
Ssc.12900.1.A1_at	14	96	4.98	2.025	0.00946387	C1QTNF2	C1q and tumor necrosis factor related protein 2	16	60778022	60778312	trans
Ssc.1291.1.A1_at	12	84	5.09	2.066	0.00859469	CAV2	Homo sapiens caveolin 2 (CAV2), transcript variant 2, mRNA	18	28484473	28492739	trans
Ssc.12918.2.A1_at	15	47	5.38	2.177	0.00667529	NMI	N-myc (and STAT) interactor	15	151835575	151835452	cis
Ssc.12918.2.A1_at	14	0	5.1	2.068	0.00851986	NMI	N-myc (and STAT) interactor	15	151835575	151835452	trans
Ssc.1292.1.S1_at	1	31	5.29	2.141	0.00725232	Nosip	Mus musculus nitric oxide synthase interacting protein (Nosip), mRNA	6	38342597	38342845	trans
Ssc.1292.1.S1_at	14	88	5.8	2.334	0.00464387	Nosip	Mus musculus nitric oxide synthase interacting protein (Nosip), mRNA	6	38342597	38342845	trans
Ssc.12921.1.S1_at	2	137	4.96	2.016	0.00963137	FAM3C	family with sequence similarity 3, member C	18	23767835	23769538	trans
Ssc.12924.1.A1_at	8	98	5.99	2.404	0.00394561	NCOA5	nuclear receptor coactivator 5	17	42689998	42690189	trans
Ssc.12924.1.A1_at	18	44	5.52	2.228	0.00591236	NCOA5	nuclear receptor coactivator 5	17	42689998	42690189	trans
Ssc.12925.1.A1_at	18	8	6.12	2.454	0.00353088	PDIA6	protein disulfide isomerase family A, member 6	3	116601291	116601822	trans
Ssc.12926.1.A1_at	13	44	5.84	2.347	0.00448699	Cxxc5	Mus musculus CXXC finger 5 (Cxxc5), mRNA	2	128563220	128563615	trans
Ssc.12927.1.S1_at	5	90	5.41	2.187	0.00650369	LOC100129426	PREDICTED: Homo sapiens similar to HIG1 domain family, member 1A (LOC100129426), mRNA	13	22172396	22173461	trans
Ssc.12929.1.A1_at	7	21	5.09	2.064	0.00859469			6	122061446	122061628	trans
Ssc.12929.1.A1_at	12	44	5.18	2.101	0.0079448			6	122061446	122061628	trans
Ssc.12929.1.A1_at	16	97	9.99	3.822	0.000150346			6	122061446	122061628	trans
Ssc.12931.2.A1_a_at	1	48	6.3	2.514	0.00304881	MECR	Homo sapiens mitochondrial trans-2-enoyl-CoA reductase (MECR), nuclear gene encoding mitochondrial protein, transcript variant 2, mRNA	6	58983528	58983943	trans
Ssc.12931.2.A1_a_at	2	47	6.57	2.617	0.00241036	MECR	Homo sapiens mitochondrial trans-2-enoyl-CoA reductase (MECR), nuclear gene encoding mitochondrial protein, transcript variant 2, mRNA	6	58983528	58983943	trans
Ssc.12934.1.S1_at	12	122	5.2	2.108	0.00780737	TMEM126A	Transmembrane protein 126A [Source:UniProtKB/Swiss-Prot;Acc:Q9H061]	9	19835845	19836141	trans
Ssc.12936.1.A1_at	18	8	7.12	2.819	0.00151995	KERA	keratocan	5	86846545	86846917	trans
Ssc.12939.1.S1_at	2	48	6.03	2.42	0.00381292	CDH13	cadherin 13, H-cadherin (heart)	6	3168917	3169632	trans
Ssc.1294.1.S1_at	2	93	6.42	2.564	0.00273622	DEDD	Homo sapiens death effector domain containing (DEDD), transcript variant 4, mRNA	4	92832271	92832872	trans
Ssc.1294.1.S1_at	5	149	5.47	2.211	0.00617397	DEDD	Homo sapiens death effector domain containing (DEDD), transcript variant 4, mRNA	4	92832271	92832872	trans
Ssc.12946.1.A1_at	13	38	6.55	2.61	0.0024514			8	552032	552309	trans
Ssc.12946.1.A1_at	18	10	4.95	2.014	0.00971625			8	552032	552309	trans
Ssc.12954.1.S1_at	2	35	5.68	2.287	0.00514922	HARS2	histidyl-tRNA synthetase 2, mitochondrial (putative)	2	129417840	129418687	cis
Ssc.12954.1.S1_at	17	38	12.35	4.603	2.4963e-05	HARS2	histidyl-tRNA synthetase 2, mitochondrial (putative)	2	129417840	129418687	trans
Ssc.1296.1.S1_at	16	62	7.29	2.878	0.00131964	YWHAZ	Homo sapiens tyrosine 3-monooxygenase/tryptophan 5-monooxygenase activation protein, zeta polypeptide (YWHAZ), transcript variant 6, mRNA	4	36408329	36408689	trans
Ssc.12962.1.A1_a_at	18	9	7.51	2.959	0.0011	RPS15	ribosomal protein S15	5	4304222	4303798	trans
Ssc.12963.1.S1_at	13	39	5.51	2.225	0.00596375	LOC100133937	PREDICTED: Homo sapiens misc_RNA (LOC100133937), miscRNA	2	60589180	60590102	trans
Ssc.12966.1.S1_at	7	29	5.07	2.057	0.00874639	LMO2	Homo sapiens LIM domain only 2 (rhombotin-like 1) (LMO2), transcript variant 3, mRNA	2	25463808	25464575	trans
Ssc.12970.1.S1_at	12	110	5.04	2.047	0.00897912	EIF1AX	eukaryotic translation initiation factor 1A, X-linked
Ssc.12977.1.A1_at	9	59	6.57	2.617	0.00241036	PDLIM4	PDZ and LIM domain 4	2	122355617	122355987	trans
Ssc.12984.1.A1_s_at	4	78	5.53	2.232	0.00586142	VPS36	vacuolar protein sorting 36 homolog (S. cerevisiae)	11	15697067	15697467	trans
Ssc.12985.1.A1_at	10	123	5.21	2.112	0.00773958	CALM1	calmodulin 1 (phosphorylase kinase, delta)	7	120025957	120026334	trans
Ssc.12987.1.A1_at	9	0	5.52	2.23	0.00591236	CCNJ	Homo sapiens cyclin J (CCNJ), transcript variant 3, mRNA	14	112596980	112597747	trans
Ssc.12988.1.S1_at	10	97	6.28	2.511	0.00308125	CHMP4B	chromatin modifying protein 4B	17	39247337	39247966	trans
Ssc.12989.1.A1_at	9	0	5	2.033	0.00929936	YIPF6	Protein YIPF6 (YIP1 family member 6) [Source:UniProtKB/Swiss-Prot;Acc:Q96EC8]	X	124156554	124156952	trans
Ssc.12992.1.S1_at	1	68	5.29	2.139	0.00725232	Ptgfrn	Mus musculus prostaglandin F2 receptor negative regulator (Ptgfrn), mRNA	4	107859251	107859701	trans
Ssc.12992.1.S1_at	9	68	8.42	3.282	0.000523111	Ptgfrn	Mus musculus prostaglandin F2 receptor negative regulator (Ptgfrn), mRNA	4	107859251	107859701	trans
Ssc.12992.1.S1_at	11	63	6.25	2.499	0.00316083	Ptgfrn	Mus musculus prostaglandin F2 receptor negative regulator (Ptgfrn), mRNA	4	107859251	107859701	trans
Ssc.12992.1.S1_at	13	15	5.48	2.214	0.00612072	Ptgfrn	Mus musculus prostaglandin F2 receptor negative regulator (Ptgfrn), mRNA	4	107859251	107859701	trans
Ssc.12992.1.S1_at	14	96	5.11	2.073	0.0084457	Ptgfrn	Mus musculus prostaglandin F2 receptor negative regulator (Ptgfrn), mRNA	4	107859251	107859701	trans
Ssc.12992.1.S1_at	16	44	6.13	2.454	0.00350089	Ptgfrn	Mus musculus prostaglandin F2 receptor negative regulator (Ptgfrn), mRNA	4	107859251	107859701	trans
Ssc.12999.1.S1_at	9	42	4.96	2.016	0.00963137	GSTP1	glutathione S-transferase pi 1	2	3373796	3374027	trans
Ssc.13017.1.A1_at	11	11	6.54	2.606	0.00247218	RPS4X	ribosomal protein S4, X-linked	1	125142849	125143382	trans
Ssc.13018.1.A1_at	2	99	6.19	2.48	0.0033264	DONSON	downstream neighbor of SON	13	33872560	33872450	trans
Ssc.13018.1.A1_at	5	135	6.06	2.429	0.00371642	DONSON	downstream neighbor of SON	13	33872560	33872450	trans
Ssc.13018.1.A1_at	14	70	5.4	2.182	0.00656038	DONSON	downstream neighbor of SON	13	33872560	33872450	trans
Ssc.13028.1.S1_at	3	0	5.59	2.256	0.00556511	LGIL3	leucine-rich repeat LGI family, member 4	6	40309190	40309012	trans
Ssc.1303.1.S1_at	1	130	5.84	2.345	0.00451212	ILEU_PIG	Leukocyte elastase inhibitor (LEI)(Leukocyte neutral proteinase inhibitor)(LNPI)(Serpin B1) [Source:UniProtKB/Swiss-Prot;Acc:P80229]	7	3025231	3026515	trans
Ssc.1303.1.S1_at	9	82	6.44	2.572	0.00269028	ILEU_PIG	Leukocyte elastase inhibitor (LEI)(Leukocyte neutral proteinase inhibitor)(LNPI)(Serpin B1) [Source:UniProtKB/Swiss-Prot;Acc:P80229]	7	3025231	3026515	trans
Ssc.1303.1.S1_at	16	55	7.52	2.962	0.00109096	ILEU_PIG	Leukocyte elastase inhibitor (LEI)(Leukocyte neutral proteinase inhibitor)(LNPI)(Serpin B1) [Source:UniProtKB/Swiss-Prot;Acc:P80229]	7	3025231	3026515	trans
Ssc.13030.1.S1_at	4	61	5.23	2.121	0.0076058	PNO1	RNA-binding protein PNO1 [Source:UniProtKB/Swiss-Prot;Acc:Q9NRX1]	3	68033868	68034471	trans
Ssc.13030.1.S1_at	15	52	7.47	2.944	0.00113694	PNO1	RNA-binding protein PNO1 [Source:UniProtKB/Swiss-Prot;Acc:Q9NRX1]	3	68033868	68034471	trans
Ssc.13033.1.A1_at	15	9	6.11	2.45	0.00356113	REV1	REV1 homolog (S. cerevisiae)	3	50485539	50485875	trans
Ssc.13034.1.S1_a_at	12	108	7.9	3.097	0.000798401	RBM10	Homo sapiens RNA binding motif protein 10 (RBM10), transcript variant 2, mRNA	X	41800482	41973581	trans
Ssc.13034.1.S1_a_at	17	21	5.25	2.125	0.0074744	RBM10	Homo sapiens RNA binding motif protein 10 (RBM10), transcript variant 2, mRNA	X	41800482	41973581	trans
Ssc.13040.1.A1_at	16	60	5.56	2.242	0.00571129	LOC389842	PREDICTED: Homo sapiens similar to RanBP1 (LOC389842), mRNA	14	52754150	52754433	trans
Ssc.13053.1.A1_at	1	128	5.28	2.135	0.00731561	HS2ST1	Homo sapiens heparan sulfate 2-O-sulfotransferase 1 (HS2ST1), transcript variant 1, mRNA	9	34926684	34927072	trans
Ssc.13053.1.A1_at	5	149	6.79	2.7	0.00200294	HS2ST1	Homo sapiens heparan sulfate 2-O-sulfotransferase 1 (HS2ST1), transcript variant 1, mRNA	9	34926684	34927072	trans
Ssc.13053.1.A1_at	14	0	5.56	2.243	0.00571129	HS2ST1	Homo sapiens heparan sulfate 2-O-sulfotransferase 1 (HS2ST1), transcript variant 1, mRNA	9	34926684	34927072	trans
Ssc.13053.1.A1_at	15	60	5.45	2.202	0.00628193	HS2ST1	Homo sapiens heparan sulfate 2-O-sulfotransferase 1 (HS2ST1), transcript variant 1, mRNA	9	34926684	34927072	trans
Ssc.13057.1.A1_at	10	114	6.01	2.411	0.00387868	ZNF207	Homo sapiens zinc finger protein 207 (ZNF207), transcript variant 2, mRNA	12	40274523	40275329	trans
Ssc.13061.1.S1_at	6	61	4.99	2.028	0.00938124	FNBP1L	formin binding protein 1-like	4	128004555	128005397	trans
Ssc.13063.1.S1_at	18	42	6.79	2.699	0.00200294	CCDC51	coiled-coil domain containing 51	13	26065926	26066985	trans
Ssc.13067.1.A1_at	5	87	6.9	2.738	0.0018265	ABCC4	ATP-binding cassette, sub-family C (CFTR/MRP), member 4
Ssc.13068.1.A1_at	16	73	6.72	2.671	0.00212427	PARP12	poly (ADP-ribose) polymerase family, member 12	18	8097585	8098085	trans
Ssc.13068.1.A1_at	17	80	6.29	2.515	0.00305518	PARP12	poly (ADP-ribose) polymerase family, member 12	18	8097585	8098085	trans
Ssc.1307.1.S1_at	1	62	5.14	2.084	0.00826368	DNAJC14	DnaJ (Hsp40) homolog, subfamily C, member 14	5	20216441	20216869	trans
Ssc.1307.1.S1_at	2	0	4.99	2.029	0.00938124	DNAJC14	DnaJ (Hsp40) homolog, subfamily C, member 14	5	20216441	20216869	trans
Ssc.1307.1.S1_at	18	47	6.69	2.661	0.00217855	DNAJC14	DnaJ (Hsp40) homolog, subfamily C, member 14	5	20216441	20216869	trans
Ssc.1307.2.A1_a_at	8	107	6.55	2.612	0.0024514	DNAJC14	DnaJ (Hsp40) homolog, subfamily C, member 14	5	26333422	26333643	trans
Ssc.1307.2.A1_a_at	14	84	7.64	3.005	0.000988238	DNAJC14	DnaJ (Hsp40) homolog, subfamily C, member 14	5	26333422	26333643	trans
Ssc.13072.1.A1_at	5	3	5.84	2.347	0.00448699	YIPF5	Yip1 domain family, member 5	2	143522112	143521938	trans
Ssc.13089.1.S1_at	7	46	6.62	2.637	0.00231084	EFTUD2	elongation factor Tu GTP binding domain containing 2	12	16379036	16379260	trans
Ssc.13089.1.S1_at	16	95	4.98	2.023	0.00946387	EFTUD2	elongation factor Tu GTP binding domain containing 2	12	16379036	16379260	trans
Ssc.1309.1.S1_at	14	87	7.55	2.973	0.00106429	NDUFS3	NADH dehydrogenase [ubiquinone] iron-sulfur protein 3, mitochondrial Precursor (EC 1.6.5.3)(EC 1.6.99.3)(NADH-ubiquinone oxidoreductase 30 kDa subunit)(Complex I-30kD)(CI-30kD) [Source:UniProtKB/Swiss-Prot;Acc:O75489]	2	13087440	13087753	trans
Ssc.1309.2.S1_a_at	14	84	6.14	2.46	0.00347117	NDUFS3	NADH dehydrogenase [ubiquinone] iron-sulfur protein 3, mitochondrial Precursor (EC 1.6.5.3)(EC 1.6.99.3)(NADH-ubiquinone oxidoreductase 30 kDa subunit)(Complex I-30kD)(CI-30kD) [Source:UniProtKB/Swiss-Prot;Acc:O75489]	2	13081738	13087704	trans
Ssc.13093.1.S1_at	1	57	4.97	2.018	0.00958708	USP7	ubiquitin specific peptidase 7 (herpes virus-associated)	3	29803175	29803395	trans
Ssc.1311.1.A1_at	14	78	13.73	5.04	9.09803e-06	NDUFB2	NADH dehydrogenase [ubiquinone] 1 beta subcomplex subunit 2, mitochondrial Precursor (NADH-ubiquinone oxidoreductase AGGG subunit)(Complex I-AGGG)(CI-AGGG) [Source:UniProtKB/Swiss-Prot;Acc:O95178]	18	7526312	7526517	trans
Ssc.13112.1.S1_at	3	39	4.95	2.011	0.00971625	SRPR	signal recognition particle receptor (docking protein)	9	51701593	51701847	trans
Ssc.13118.1.A1_at	2	7	4.97	2.021	0.00954724	UBE2E1	Homo sapiens ubiquitin-conjugating enzyme E2E 1 (UBC4/5 homolog, yeast) (UBE2E1), transcript variant 1, mRNA	13	8433962	8434125	trans
Ssc.13122.1.A1_at	5	150	6.09	2.441	0.00362243			6	43026507	43027263	trans
Ssc.13134.1.A1_at	9	53	5.92	2.377	0.00418936	CREBL2	cAMP responsive element binding protein-like 2	5	12688873	12688989	trans
Ssc.13134.1.A1_at	16	94	4.95	2.013	0.00971625	CREBL2	cAMP responsive element binding protein-like 2	5	12688873	12688989	trans
Ssc.1314.1.S1_at	7	56	5.43	2.194	0.00639182	WDR19	WD repeat domain 19	8	26034787	26035172	trans
Ssc.13145.1.A1_a_at	8	57	6.11	2.449	0.00356113	CTDSPL	CTD (carboxy-terminal domain, RNA polymerase II, polypeptide A) small phosphatase-like	13	18750110	18750503	trans
Ssc.13145.1.A1_a_at	12	0	5.07	2.057	0.00874639	CTDSPL	CTD (carboxy-terminal domain, RNA polymerase II, polypeptide A) small phosphatase-like	13	18750110	18750503	trans
Ssc.1315.1.A1_at	16	78	5.22	2.115	0.00767239	GDE1	glycerophosphodiester phosphodiesterase 1
Ssc.1315.1.A1_at	17	54	7.44	2.935	0.00116548	GDE1	glycerophosphodiester phosphodiesterase 1
Ssc.13163.1.A1_s_at	1	53	5.28	2.134	0.00731561	ASF1A	ASF1 anti-silencing function 1 homolog A (S. cerevisiae)	1	45010509	45010925	cis
Ssc.13163.1.A1_s_at	14	75	7.51	2.96	0.0011	ASF1A	ASF1 anti-silencing function 1 homolog A (S. cerevisiae)	1	45010509	45010925	trans
Ssc.13167.1.A1_at	12	66	5.34	2.159	0.00691135	FLJ36031	Homo sapiens hypothetical protein FLJ36031 (FLJ36031), mRNA
Ssc.1317.1.S1_at	2	98	8.35	3.258	0.000553587	DOHH	deoxyhypusine hydroxylase/monooxygenase	2	48051751	48052371	cis
Ssc.1317.1.S1_at	3	36	6.03	2.419	0.00381292	DOHH	deoxyhypusine hydroxylase/monooxygenase	2	48051751	48052371	trans
Ssc.1317.1.S1_at	9	28	6.57	2.618	0.00241036	DOHH	deoxyhypusine hydroxylase/monooxygenase	2	48051751	48052371	trans
Ssc.13173.1.A1_at	15	67	5.15	2.089	0.00815562	RAP1GDS1	Homo sapiens RAP1, GTP-GDP dissociation stimulator 1 (RAP1GDS1), transcript variant 6, mRNA	8	99582478	99582742	trans
Ssc.13173.2.S1_at	2	99	5.58	2.249	0.0056134	RAP1GDS1	Homo sapiens RAP1, GTP-GDP dissociation stimulator 1 (RAP1GDS1), transcript variant 6, mRNA	8	99560188	99560318	trans
Ssc.13177.1.A1_at	6	88	6.54	2.608	0.00247218	PITPNC1	Homo sapiens phosphatidylinositol transfer protein, cytoplasmic 1 (PITPNC1), transcript variant 2, mRNA	12	12022886	12023279	trans
Ssc.13179.1.A1_at	2	47	6.2	2.482	0.0032982	ZNF227	zinc finger protein 227	6	35439591	35439989	trans
Ssc.13179.1.A1_at	3	29	5.69	2.291	0.00510503	ZNF227	zinc finger protein 227	6	35439591	35439989	trans
Ssc.13179.1.A1_at	7	97	5.18	2.098	0.0079448	ZNF227	zinc finger protein 227	6	35439591	35439989	trans
Ssc.13187.1.A1_at	9	3	5.25	2.128	0.0074744	CTTNBP2NL	CTTNBP2 N-terminal like	4	112411755	112412282	trans
Ssc.13187.1.A1_at	16	72	6.89	2.735	0.00184185	CTTNBP2NL	CTTNBP2 N-terminal like	4	112411755	112412282	trans
Ssc.13205.1.S1_at	2	41	6.55	2.61	0.0024514	Tbl3	Mus musculus transducin (beta)-like 3 (Tbl3), mRNA	3	36359625	36359823	trans
Ssc.13205.1.S1_at	17	34	13.49	4.966	1.08216e-05	Tbl3	Mus musculus transducin (beta)-like 3 (Tbl3), mRNA	3	36359625	36359823	trans
Ssc.1321.1.S1_at	8	108	6.4	2.557	0.00278297	POLR3GL	Homo sapiens polymerase (RNA) III (DNA directed) polypeptide G (32kD)-like (POLR3GL), mRNA	4	103448157	103448937	trans
Ssc.1321.1.S1_at	9	56	6.27	2.509	0.00310755	POLR3GL	Homo sapiens polymerase (RNA) III (DNA directed) polypeptide G (32kD)-like (POLR3GL), mRNA	4	103448157	103448937	trans
Ssc.1322.1.S1_at	12	111	5.38	2.176	0.00667529	SEC16A	SEC16 homolog A (S. cerevisiae)
Ssc.1322.1.S1_at	17	29	5.2	2.107	0.00780737	SEC16A	SEC16 homolog A (S. cerevisiae)
Ssc.13221.1.A1_at	12	58	6.44	2.57	0.00269028			2	3898868	3899255	trans
Ssc.13241.1.A1_at	2	137	6.48	2.586	0.00260076
Ssc.13241.1.A1_at	7	0	6.08	2.436	0.00365348
Ssc.13241.1.A1_at	9	54	7.31	2.888	0.00129793
Ssc.13241.1.A1_at	13	114	6.36	2.542	0.00287895
Ssc.13246.1.S1_at	9	49	6.56	2.616	0.00243079	BRPF1	bromodomain and PHD finger containing, 1	13	55226926	55227830	trans
Ssc.13246.1.S1_at	18	46	5.23	2.12	0.0076058	BRPF1	bromodomain and PHD finger containing, 1	13	55226926	55227830	trans
Ssc.13248.1.A1_at	16	60	5.16	2.092	0.00808472	LRRFIP1	Homo sapiens leucine rich repeat (in FLII) interacting protein 1 (LRRFIP1), transcript variant 5, mRNA	15	130073905	130074414	trans
Ssc.13260.1.A1_at	2	50	5.36	2.167	0.00679227	C6orf120	Homo sapiens chromosome 6 open reading frame 120 (C6orf120), mRNA	1	630712	631335	trans
Ssc.13260.1.A1_at	8	10	5.17	2.096	0.00801444	C6orf120	Homo sapiens chromosome 6 open reading frame 120 (C6orf120), mRNA	1	630712	631335	trans
Ssc.13266.1.A1_at	2	60	6.16	2.468	0.0034125	GCDH	glutaryl-Coenzyme A dehydrogenase	2	56309722	56310000	cis
Ssc.13266.1.A1_at	16	95	6.42	2.562	0.00273622	GCDH	glutaryl-Coenzyme A dehydrogenase	2	56309722	56310000	trans
Ssc.13266.3.A1_at	7	124	6.11	2.448	0.00356113	SYCE2	synaptonemal complex central element protein 2	2	56113769	56115760	trans
Ssc.13271.1.S1_at	8	22	5.97	2.397	0.00401373	TRAM1	translocation associated membrane protein 1	4	66929115	66929337	trans
Ssc.13275.1.A1_at	1	21	5.21	2.109	0.0077748			2	53021454	53021644	trans
Ssc.13280.1.A1_at	14	96	6.53	2.602	0.00249315			14	138359480	138359898	cis
Ssc.13284.1.A1_at	15	60	5.46	2.204	0.00622771	TIAM2	T-cell lymphoma invasion and metastasis 2	1	12417367	12418341	trans
Ssc.13284.1.A1_at	16	56	7.03	2.786	0.0016384	TIAM2	T-cell lymphoma invasion and metastasis 2	1	12417367	12418341	trans
Ssc.13295.1.A1_at	5	146	6.06	2.428	0.00371642	SNX25	sorting nexin 25	15	43627812	43628415	trans
Ssc.13303.1.A1_at	5	90	6.5	2.592	0.00255715	HS2ST1	heparan sulfate 2-O-sulfotransferase 1	14	29130949	29131219	trans
Ssc.13304.1.A1_at	11	17	5.88	2.364	0.00433555	LOC644029	PREDICTED: Homo sapiens misc_RNA (LOC644029), miscRNA	1	111962220	111962666	trans
Ssc.13304.1.A1_at	15	35	5.99	2.406	0.00394561	LOC644029	PREDICTED: Homo sapiens misc_RNA (LOC644029), miscRNA	1	111962220	111962666	trans
Ssc.1331.1.S1_at	12	119	5.21	2.11	0.00773958	LOC100155715	PREDICTED: Sus scrofa hypothetical protein LOC100155715 (LOC100155715), mRNA	1	121253818	121254205	trans
Ssc.13318.1.A1_at	13	43	5.49	2.219	0.00606793			2	102689986	102690308	trans
Ssc.1334.1.A1_a_at	15	81	5.94	2.384	0.00411818
Ssc.1334.1.A1_a_at	17	22	6.95	2.757	0.00175165
Ssc.13345.1.A1_at	8	110	7.5	2.956	0.00110911	Dnajb4	Mus musculus DnaJ (Hsp40) homolog, subfamily B, member 4 (Dnajb4), mRNA
Ssc.13348.1.A1_at	5	136	6.54	2.609	0.00247218	TIA1	TIA1 cytotoxic granule-associated RNA binding protein
Ssc.13358.1.A1_at	18	4	5.67	2.285	0.00519381	Agbl3	Mus musculus ATP/GTP binding protein-like 3 (Agbl3), mRNA	18	12294192	12294568	cis
Ssc.13358.1.A1_at	1	20	5.68	2.287	0.00517665	Agbl3	Mus musculus ATP/GTP binding protein-like 3 (Agbl3), mRNA	18	12294192	12294568	trans
Ssc.1336.1.A1_at	2	51	8.42	3.281	0.000523111	PL-5283	Homo sapiens PL-5283 protein (PL-5283), mRNA	18	12006737	12006912	trans
Ssc.1336.1.A1_at	3	0	8.41	3.279	0.000527357	PL-5283	Homo sapiens PL-5283 protein (PL-5283), mRNA	18	12006737	12006912	trans
Ssc.13360.1.A1_at	14	67	5.63	2.269	0.00537616	AFF3	AF4/FMR2 family, member 3	3	50403835	50404309	trans
Ssc.13366.1.A1_at	15	56	5.24	2.121	0.00753981	PIK3C3	phosphoinositide-3-kinase, class 3	6	87897304	87897581	trans
Ssc.13371.1.S1_at	14	82	5.36	2.168	0.00679227	P3	ATP synthase, H+ transporting, mitochondrial F0 complex, subunit C3 (subunit 9)	15	76039613	76039933	trans
Ssc.13382.1.A1_at	2	50	6.27	2.509	0.00310755	LSM8	LSM8 homolog, U6 small nuclear RNA associated (S. cerevisiae)	18	26467161	26467536	trans
Ssc.13382.1.A1_at	4	49	6.35	2.538	0.00290347	LSM8	LSM8 homolog, U6 small nuclear RNA associated (S. cerevisiae)	18	26467161	26467536	trans
Ssc.13395.1.S1_at	1	56	5.56	2.24	0.00574055	LOC100128974	PREDICTED: Homo sapiens misc_RNA (LOC100128974), miscRNA	10	61258481	61258819	trans
Ssc.13395.1.S1_at	3	86	4.97	2.02	0.00954724	LOC100128974	PREDICTED: Homo sapiens misc_RNA (LOC100128974), miscRNA	10	61258481	61258819	trans
Ssc.13395.1.S1_at	14	72	5.62	2.265	0.00542277	LOC100128974	PREDICTED: Homo sapiens misc_RNA (LOC100128974), miscRNA	10	61258481	61258819	trans
Ssc.1340.1.A1_at	18	8	5.02	2.041	0.0091378	ATP13A3	ATPase type 13A3	13	195604876	195604742	trans
Ssc.13400.2.S1_at	5	3	5.41	2.186	0.00650369	CLDND1	Homo sapiens claudin domain containing 1 (CLDND1), transcript variant 7, mRNA	13	118624648	118625141	trans
Ssc.1341.1.S1_at	10	126	5.66	2.281	0.00523879	TKT	Homo sapiens transketolase (TKT), transcript variant 3, mRNA	13	53265000	53264895	trans
Ssc.13411.1.S1_at	1	48	5.8	2.332	0.00466956	SUPT3H	suppressor of Ty 3 homolog (S. cerevisiae)	7	46646479	46646687	trans
Ssc.13411.3.S1_a_at	1	60	8.83	3.421	0.000380522	SUPT3H	suppressor of Ty 3 homolog (S. cerevisiae)	7	46949409	46949573	trans
Ssc.13421.1.A1_at	5	90	5.65	2.276	0.00528418	HELZ	helicase with zinc finger	12	11511605	11511857	trans
Ssc.13421.1.A1_at	6	61	8.97	3.472	0.000336297	HELZ	helicase with zinc finger	12	11511605	11511857	trans
Ssc.13421.1.A1_at	9	37	7.42	2.925	0.00118491	HELZ	helicase with zinc finger	12	11511605	11511857	trans
Ssc.13421.1.A1_at	18	94	4.92	2.002	0.00997557	HELZ	helicase with zinc finger	12	11511605	11511857	trans
Ssc.13422.1.A1_at	18	8	5.29	2.142	0.00721855	MINPP1	Homo sapiens multiple inositol polyphosphate histidine phosphatase, 1 (MINPP1), mRNA	14	104485722	104486070	trans
Ssc.13429.1.S1_at	18	48	4.99	2.026	0.00938124	YPEL2	yippee-like 2 (Drosophila)	12	33778735	33779271	trans
Ssc.13430.1.A1_at	16	60	5.82	2.342	0.00456473	Maml2	Mus musculus mastermind like 2 (Drosophila) (Maml2), mRNA	9	21283677	21283905	trans
Ssc.13432.1.A1_at	2	33	5.45	2.2	0.00628193	LOC100154567	PREDICTED: Sus scrofa similar to Nucleoporin Nup43 (p42) (LOC100154567), mRNA	9	72958768	72959195	trans
Ssc.13432.1.A1_at	3	0	5.84	2.348	0.00448699	LOC100154567	PREDICTED: Sus scrofa similar to Nucleoporin Nup43 (p42) (LOC100154567), mRNA	9	72958768	72959195	trans
Ssc.13439.1.A1_at	2	89	5.61	2.262	0.0054698	FZD5	frizzled homolog 5 (Drosophila)	15	103587916	103588379	trans
Ssc.13443.1.A1_at	12	110	5.12	2.076	0.0083722	PHC3	polyhomeotic homolog 3 (Drosophila)	13	171288414	171288072	trans
Ssc.13447.1.A1_at	2	33	5.53	2.232	0.00586142	ERLIN1	Homo sapiens ER lipid raft associated 1 (ERLIN1), mRNA	14	116038388	116038989	trans
Ssc.13447.1.A1_at	3	86	4.93	2.004	0.00988835	ERLIN1	Homo sapiens ER lipid raft associated 1 (ERLIN1), mRNA	14	116038388	116038989	trans
Ssc.1345.1.S1_at	3	81	6.72	2.673	0.00212427	ANKRD39	ankyrin repeat domain 39	3	52163570	52164022	cis
Ssc.13453.2.S1_at	5	141	5.14	2.086	0.00822717	LOC731969	PREDICTED: Homo sapiens misc_RNA (LOC731969), miscRNA	11	47517797	47517929	trans
Ssc.13453.3.A1_at	2	98	5	2.033	0.00929936	NUDT15	nudix (nucleoside diphosphate linked moiety X)-type motif 15
Ssc.13453.3.A1_at	4	91	6.27	2.507	0.00310755	NUDT15	nudix (nucleoside diphosphate linked moiety X)-type motif 15
Ssc.13453.3.A1_at	5	141	5.3	2.144	0.00715601	NUDT15	nudix (nucleoside diphosphate linked moiety X)-type motif 15
Ssc.13458.1.A1_at	8	38	8.04	3.149	0.000712143			5	107827	107574	trans
Ssc.13469.1.A1_at	1	117	5.03	2.042	0.00909674			4	38782086	38782458	trans
Ssc.13469.1.A1_at	13	63	7.04	2.79	0.00162478			4	38782086	38782458	trans
Ssc.1347.1.S1_at	2	47	5.05	2.051	0.00890084	TMEM62	transmembrane protein 62	1	134377240	134377938	trans
Ssc.1347.1.S1_at	14	62	6.04	2.423	0.00378047	TMEM62	transmembrane protein 62	1	134377240	134377938	trans
Ssc.13473.1.A1_at	3	0	5.34	2.159	0.00691135	Ugcg	Mus musculus UDP-glucose ceramide glucosyltransferase (Ugcg), mRNA	1	265530917	265531225	trans
Ssc.13473.1.A1_at	16	54	6.01	2.413	0.00387868	Ugcg	Mus musculus UDP-glucose ceramide glucosyltransferase (Ugcg), mRNA	1	265530917	265531225	trans
Ssc.13478.1.S1_at	5	90	5.99	2.405	0.00394561	FAM98A	family with sequence similarity 98, member A	3	99602811	99603832	trans
Ssc.13482.1.S1_at	8	106	5.82	2.34	0.00456473	B3GALNT1	Homo sapiens beta-1,3-N-acetylgalactosaminyltransferase 1 (globoside blood group) (B3GALNT1), transcript variant 3, mRNA	9	34829888	34830721	trans
Ssc.13493.1.A1_at	5	133	5.18	2.099	0.0079448	SNAP23	synaptosomal-associated protein, 23kDa
Ssc.13499.1.A1_at	4	56	5.11	2.074	0.0084457	C13orf27	chromosome 13 open reading frame 27	11	71931794	71939079	trans
Ssc.1350.1.S1_at	13	41	7.04	2.788	0.00162478	PPP1R11	protein phosphatase 1, regulatory (inhibitor) subunit 11	7	24722549	24835286	trans
Ssc.1351.1.S1_at	18	8	6.19	2.479	0.0033264	KIF1C	kinesin family member 1C	12	49096001	49117929	trans
Ssc.13512.1.A1_at	8	104	5.57	2.248	0.00566213	FNIP1	folliculin interacting protein 1	2	121815790	121816038	trans
Ssc.13518.1.A1_at	12	118	5.85	2.35	0.00444862	PTS	6-pyruvoyltetrahydropterin synthase	9	38878047	38878497	trans
Ssc.13522.1.S1_at	12	98	5.15	2.09	0.00815562	UFM1	ubiquitin-fold modifier 1	11	12110622	12110908	trans
Ssc.13522.1.S1_at	18	8	5.02	2.04	0.0091378	UFM1	ubiquitin-fold modifier 1	11	12110622	12110908	trans
Ssc.13523.1.A1_at	8	81	5.6	2.26	0.00551724	LOC100152149	PREDICTED: Sus scrofa similar to Hydroxyacid oxidase 2 (HAOX2) ((S)-2-hydroxy-acid oxidase, peroxisomal) (Long chain alpha-hydroxy acid oxidase) (Long-chain L-2-hydroxy acid oxidase) (LOC100152149), mRNA
Ssc.13526.1.A1_at	1	56	5.13	2.078	0.00833606	RAD1	Homo sapiens RAD1 homolog (S. pombe) (RAD1), transcript variant 2, transcribed RNA	16	13233710	13233998	trans
Ssc.13526.1.A1_at	8	110	7.76	3.049	0.000895437	RAD1	Homo sapiens RAD1 homolog (S. pombe) (RAD1), transcript variant 2, transcribed RNA	16	13233710	13233998	trans
Ssc.13526.1.A1_at	14	78	8.82	3.421	0.000379154	RAD1	Homo sapiens RAD1 homolog (S. pombe) (RAD1), transcript variant 2, transcribed RNA	16	13233710	13233998	trans
Ssc.1353.1.A1_at	6	61	5.51	2.225	0.00596375	C20orf117	chromosome 20 open reading frame 117	17	42442690	42443174	trans
Ssc.13534.1.A1_at	18	42	5.78	2.324	0.00472441	TTF1	transcription termination factor, RNA polymerase I	1	287816226	287816427	trans
Ssc.13547.1.A1_at	1	123	5.28	2.138	0.00731561	TAF4B	TAF4b RNA polymerase II, TATA box binding protein (TBP)-associated factor, 105kDa	6	76502905	76503266	trans
Ssc.13549.1.A1_at	8	99	5.82	2.341	0.00456473	Stard3nl	Mus musculus STARD3 N-terminal like (Stard3nl), mRNA
Ssc.13551.1.S1_at	11	34	5.03	2.043	0.0090581	TSPYL1	TSPY-like 1	1	85883843	85884851	trans
Ssc.13562.1.A1_at	1	61	7.38	2.909	0.00123523	PANK1	Homo sapiens pantothenate kinase 1 (PANK1), transcript variant beta, mRNA	14	106311104	106311424	trans
Ssc.13562.1.A1_at	9	45	7.9	3.098	0.000798401	PANK1	Homo sapiens pantothenate kinase 1 (PANK1), transcript variant beta, mRNA	14	106311104	106311424	trans
Ssc.13568.1.A1_at	3	0	8.39	3.272	0.000535955	AFF4	AF4/FMR2 family, member 4	2	123110495	123110901	trans
Ssc.13568.1.A1_at	6	67	6.01	2.41	0.00387868	AFF4	AF4/FMR2 family, member 4	2	123110495	123110901	trans
Ssc.13568.1.A1_at	7	2	6.57	2.618	0.00241036	AFF4	AF4/FMR2 family, member 4	2	123110495	123110901	trans
Ssc.13571.1.A1_at	1	60	5.02	2.037	0.00917664	LOC100152984	PREDICTED: Sus scrofa similar to Sideroflexin-2 (LOC100152984), mRNA	12	40314342	40314853	trans
Ssc.13571.1.A1_at	9	47	6.27	2.509	0.00310755	LOC100152984	PREDICTED: Sus scrofa similar to Sideroflexin-2 (LOC100152984), mRNA	12	40314342	40314853	trans
Ssc.13576.1.S1_at	2	39	6.56	2.612	0.00243079	IFT57	intraflagellar transport 57 homolog (Chlamydomonas)	13	112415572	112415833	trans
Ssc.13576.1.S1_at	15	40	7.7	3.027	0.000940662	IFT57	intraflagellar transport 57 homolog (Chlamydomonas)	13	112415572	112415833	trans
Ssc.13581.1.S1_at	2	94	5.55	2.24	0.00576089	TMEM183A	transmembrane protein 183A	9	106732233	106732486	trans
Ssc.13581.1.S1_at	14	66	5.55	2.238	0.00576089	TMEM183A	transmembrane protein 183A	9	106732233	106732486	trans
Ssc.13581.2.S1_at	2	93	6.94	2.752	0.00176637	TMEM183A	transmembrane protein 183A	9	106713698	106714227	trans
Ssc.13585.7.S1_a_at	16	58	6.13	2.454	0.00350089	LOC729362	PREDICTED: Homo sapiens misc_RNA (LOC729362), miscRNA	16	41714348	41714790	cis
Ssc.13585.7.S1_a_at	2	50	6.92	2.744	0.00179617	LOC729362	PREDICTED: Homo sapiens misc_RNA (LOC729362), miscRNA	16	41714348	41714790	trans
Ssc.13585.7.S1_a_at	3	86	5.23	2.119	0.0076058	LOC729362	PREDICTED: Homo sapiens misc_RNA (LOC729362), miscRNA	16	41714348	41714790	trans
Ssc.13585.8.S1_x_at	16	60	5.1	2.07	0.00851986	LOC729362	PREDICTED: Homo sapiens misc_RNA (LOC729362), miscRNA	16	41595934	41715233	cis
Ssc.13585.8.S1_x_at	2	50	6.25	2.501	0.00316083	LOC729362	PREDICTED: Homo sapiens misc_RNA (LOC729362), miscRNA	16	41595934	41715233	trans
Ssc.13585.8.S1_x_at	3	86	6.34	2.532	0.00292821	LOC729362	PREDICTED: Homo sapiens misc_RNA (LOC729362), miscRNA	16	41595934	41715233	trans
Ssc.13587.1.A1_at	16	70	5.87	2.361	0.00437291	ANK3	ankyrin 3, node of Ranvier (ankyrin G)	14	66423467	66423882	trans
Ssc.13587.2.S1_at	12	102	5.09	2.065	0.00859469	ANK3	ankyrin 3, node of Ranvier (ankyrin G)	14	66043519	66043965	trans
Ssc.13587.2.S1_at	16	71	5.56	2.242	0.00571129	ANK3	ankyrin 3, node of Ranvier (ankyrin G)	14	66043519	66043965	trans
Ssc.13595.1.A1_at	16	89	11.5	4.326	4.71664e-05	MLLT10	Homo sapiens myeloid/lymphoid or mixed-lineage leukemia (trithorax homolog, Drosophila); translocated to, 10 (MLLT10), transcript variant 2, mRNA	10	50565273	50565477	trans
Ssc.13598.1.A1_at	5	140	6.58	2.62	0.00239011	RHOT1	ras homolog gene family, member T1	12	40444505	40444954	trans
Ssc.136.1.S1_at	11	22	5.83	2.345	0.00452569	VIPR1	vasoactive intestinal peptide receptor 1	13	21942861	21943656	trans
Ssc.13601.1.A1_at	12	146	7.15	2.83	0.00148245			15	90540513	90540801	trans
Ssc.13601.1.A1_at	17	80	5.76	2.318	0.00480639			15	90540513	90540801	trans
Ssc.13602.1.A1_at	16	78	5.05	2.049	0.00890084	KIAA0408	Homo sapiens KIAA0408 (KIAA0408), mRNA	1	37394746	37395194	trans
Ssc.13603.1.S1_at	8	19	6.58	2.621	0.00239011	C14orf101	chromosome 14 open reading frame 101	1	194509870	194511032	trans
Ssc.1361.1.S1_at	13	43	8.13	3.181	0.000661807	KRTCAP2	keratinocyte associated protein 2	4	98722580	98722796	trans
Ssc.1361.1.S1_at	15	61	5.97	2.395	0.00401373	KRTCAP2	keratinocyte associated protein 2	4	98722580	98722796	trans
Ssc.13611.1.A1_at	12	143	5.68	2.288	0.00514922	NT5DC1	5'-nucleotidase domain containing 1	1	85990985	85991355	trans
Ssc.13622.1.S1_at	12	100	6.99	2.772	0.00169406	AQP4	aquaporin 4	6	76986764	76987442	trans
Ssc.1363.1.S1_at	11	17	9.67	3.716	0.000193165	FDX1L	ferredoxin 1-like	2	53185011	53185503	trans
Ssc.1363.1.S1_at	12	48	5.54	2.236	0.00581093	FDX1L	ferredoxin 1-like	2	53185011	53185503	trans
Ssc.13630.1.A1_at	12	109	5.19	2.103	0.00787578	RNF160	ring finger protein 160
Ssc.13633.1.A1_at	14	79	5.11	2.073	0.0084457	ASCC3	activating signal cointegrator 1 complex subunit 3	1	70749012	70810129	trans
Ssc.13646.1.A1_at	6	63	5.76	2.318	0.00480639	ENTPD7	ectonucleoside triphosphate diphosphohydrolase 7	14	115634478	115634879	trans
Ssc.13646.1.A1_at	8	87	5.68	2.29	0.00514922	ENTPD7	ectonucleoside triphosphate diphosphohydrolase 7	14	115634478	115634879	trans
Ssc.13646.1.A1_at	12	112	5.09	2.064	0.00859469	ENTPD7	ectonucleoside triphosphate diphosphohydrolase 7	14	115634478	115634879	trans
Ssc.13646.1.A1_at	16	32	5.29	2.14	0.00721855	ENTPD7	ectonucleoside triphosphate diphosphohydrolase 7	14	115634478	115634879	trans
Ssc.13656.1.S1_at	9	1	5.04	2.047	0.00897912	SMYD2	SET and MYND domain containing 2	9	121753545	121754009	cis
Ssc.13656.1.S1_at	2	99	6.11	2.449	0.00356113	SMYD2	SET and MYND domain containing 2	9	121753545	121754009	trans
Ssc.13657.1.A1_at	14	91	5.67	2.285	0.00519381	IKZF2	IKAROS family zinc finger 2 (Helios)	15	108608439	108608700	trans
Ssc.1366.1.S1_at	13	71	5.02	2.04	0.0091378	FAM134A	family with sequence similarity 134, member A	15	114206717	114207389	trans
Ssc.13669.1.A1_at	14	0	5.94	2.386	0.00411818			1	45356435	45356814	trans
Ssc.13669.1.A1_at	16	3	6.44	2.571	0.00269028			1	45356435	45356814	trans
Ssc.1368.1.A1_at	2	54	5.67	2.284	0.00519381	WDR40A	WD repeat domain 40A	10	31265202	31265802	trans
Ssc.13690.1.A1_at	1	62	5.54	2.232	0.00584051	ZSCAN12	Homo sapiens zinc finger and SCAN domain containing 12 (ZSCAN12), transcript variant 2, transcribed RNA	7	23786049	23786306	trans
Ssc.13690.1.A1_at	2	97	5.02	2.039	0.0091378	ZSCAN12	Homo sapiens zinc finger and SCAN domain containing 12 (ZSCAN12), transcript variant 2, transcribed RNA	7	23786049	23786306	trans
Ssc.13696.1.A1_at	17	0	7.08	2.804	0.00157147	DDIT4L	DNA-damage-inducible transcript 4-like protein (Protein regulated in development and DNA damage response 2)(REDD-2)(HIF-1 responsive protein RTP801-like) [Source:UniProtKB/Swiss-Prot;Acc:Q96D03]	8	103115062	103115677	trans
Ssc.13699.1.A1_at	15	75	5.94	2.384	0.00411818	ST6GALNAC2	Homo sapiens ST6 (alpha-N-acetyl-neuraminyl-2,3-beta-galactosyl-1,3)-N-acetylgalactosaminide alpha-2,6-sialyltransferase 2 (ST6GALNAC2), mRNA	12	3275532	3276047	trans
Ssc.13701.1.S1_at	4	66	6.59	2.626	0.00237003	INTS3	integrator complex subunit 3	4	100049961	100050188	cis
Ssc.13701.1.S1_at	1	73	5	2.029	0.0093386	INTS3	integrator complex subunit 3	4	100049961	100050188	trans
Ssc.13711.1.S1_at	12	45	9.49	3.651	0.000222581	MAP2K6	mitogen-activated protein kinase kinase 6	12	9357870	9358233	cis
Ssc.13711.1.S1_at	1	57	4.96	2.015	0.00967141	MAP2K6	mitogen-activated protein kinase kinase 6	12	9357870	9358233	trans
Ssc.13711.1.S1_at	14	89	6.32	2.526	0.00297833	MAP2K6	mitogen-activated protein kinase kinase 6	12	9357870	9358233	trans
Ssc.13713.1.A1_at	12	83	5.29	2.14	0.00721855	ASH1L	ash1 (absent, small, or homeotic)-like (Drosophila)	4	98286172	98286567	trans
Ssc.13715.1.S1_at	14	59	6.02	2.416	0.00384566	IK	IK cytokine, down-regulator of HLA II	2	129377519	129377744	trans
Ssc.13719.1.A1_at	13	49	5.03	2.045	0.0090581	PPM1B	protein phosphatase 1B (formerly 2C), magnesium-dependent, beta isoform	3	89653302	89654397	trans
Ssc.13719.1.A1_at	15	61	6.17	2.471	0.00338355	PPM1B	protein phosphatase 1B (formerly 2C), magnesium-dependent, beta isoform	3	89653302	89654397	trans
Ssc.13719.2.A1_a_at	13	47	5.75	2.314	0.00484793	PPM1B	Homo sapiens protein phosphatase 1B (formerly 2C), magnesium-dependent, beta isoform (PPM1B), transcript variant 2, mRNA	3	89641942	89642116	trans
Ssc.13723.1.S1_at	2	83	6.87	2.726	0.00187297	PDSS1	prenyl (decaprenyl) diphosphate synthase, subunit 1	10	46886168	46886498	trans
Ssc.13723.1.S1_at	3	86	5.23	2.118	0.0076058	PDSS1	prenyl (decaprenyl) diphosphate synthase, subunit 1	10	46886168	46886498	trans
Ssc.13723.1.S1_at	7	11	6.84	2.717	0.00192066	PDSS1	prenyl (decaprenyl) diphosphate synthase, subunit 1	10	46886168	46886498	trans
Ssc.13723.1.S1_at	14	96	6.41	2.558	0.00275949	PDSS1	prenyl (decaprenyl) diphosphate synthase, subunit 1	10	46886168	46886498	trans
Ssc.13723.2.S1_at	18	8	4.96	2.017	0.00963137	ABI1	abl-interactor 1	10	47017267	47017565	trans
Ssc.1373.1.S1_at	8	100	6.4	2.557	0.00278297			14	12973682	12974559	trans
Ssc.1374.1.S1_at	17	31	6.24	2.497	0.00318783	TOM1	Homo sapiens target of myb1 (chicken) (TOM1), transcript variant 2, mRNA
Ssc.13740.1.A1_at	1	61	5.53	2.231	0.00589115	C6orf57	chromosome 6 open reading frame 57	1	71355211	71355317	cis
Ssc.13743.1.S1_at	3	0	5.29	2.14	0.00721855	C14orf129	GSK3-beta interaction protein (GSKIP) [Source:UniProtKB/Swiss-Prot;Acc:Q9P0R6]	7	126543312	126544283	trans
Ssc.13744.1.A1_at	2	51	5.87	2.36	0.00437291
Ssc.13744.1.A1_at	13	77	6.39	2.55	0.00280665
Ssc.13744.1.A1_at	14	33	10.52	4.001	9.96556e-05
Ssc.1375.1.A1_at	5	72	5.89	2.368	0.00429852	CBX5	chromobox homolog 5 (HP1 alpha homolog, Drosophila)	5	17818963	17819361	cis
Ssc.1375.1.A1_at	8	110	5.46	2.205	0.00622771	CBX5	chromobox homolog 5 (HP1 alpha homolog, Drosophila)	5	17818963	17819361	trans
Ssc.13759.1.S1_at	17	29	9.13	3.529	0.000296041	TUBGCP2	tubulin, gamma complex associated protein 2	14	147978831	147979125	trans
Ssc.13759.2.S1_at	17	34	6.99	2.771	0.00169406	TUBGCP2	tubulin, gamma complex associated protein 2	14	147984480	147984712	trans
Ssc.13763.1.S1_at	2	50	6.82	2.708	0.00195315	MAT2B	methionine adenosyltransferase II, beta
Ssc.13763.2.A1_at	5	150	5.02	2.039	0.0091378	MAT2B	methionine adenosyltransferase II, beta
Ssc.13766.1.A1_at	2	53	8.24	3.219	0.000605215	MCL1	Homo sapiens myeloid cell leukemia sequence 1 (BCL2-related) (MCL1), transcript variant 2, mRNA	4	102520062	102521035	trans
Ssc.13767.1.A1_at	9	52	5.47	2.208	0.00617397	HNRNPH1	heterogeneous nuclear ribonucleoprotein H1 (H)	2	68314979	68315613	trans
Ssc.13768.1.S1_at	7	46	5.23	2.12	0.0076058	LOC100155539	PREDICTED: Sus scrofa similar to ataxin-1 ubiquitin-like interacting protein (LOC100155539), mRNA	4	97940131	97941147	trans
Ssc.13774.1.S1_at	18	6	7.49	2.952	0.00111831	RPS12	ribosomal protein S12	1	32410218	32412851	trans
Ssc.13777.1.S1_at	14	93	5.9	2.369	0.00426181	HLA-DMA	major histocompatibility complex, class II, DM alpha	7	29511062	29511409	trans
Ssc.13777.2.S1_at	2	47	5.88	2.363	0.00433555	TMEM97	transmembrane protein 97
Ssc.13777.2.S1_at	4	40	5.03	2.042	0.0090581	TMEM97	transmembrane protein 97
Ssc.13777.2.S1_at	14	75	6.42	2.563	0.00273622	TMEM97	transmembrane protein 97
Ssc.13778.1.S1_at	12	3	6.53	2.605	0.00249315	IGH@	PREDICTED: Homo sapiens immunoglobulin heavy locus (IGH@), mRNA
Ssc.13779.1.A1_at	1	16	5.65	2.276	0.00531205	SPCS2	signal peptidase complex subunit 2 homolog (S. cerevisiae)	9	9030613	9031570	trans
Ssc.13780.10.A1_at	14	18	5.75	2.315	0.00484793	HLA-A	major histocompatibility complex, class I, A	7	24529494	24529862	trans
Ssc.13780.10.S1_x_at	16	85	5.77	2.322	0.00476522	HLA-A	major histocompatibility complex, class I, A	7	24395321	24395577	trans
Ssc.13780.12.S1_a_at	4	0	4.95	2.011	0.00971625	HLA-C	major histocompatibility complex, class I, C	7	24396761	24397139	trans
Ssc.13780.12.S1_a_at	6	5	5	2.031	0.00929936	HLA-C	major histocompatibility complex, class I, C	7	24396761	24397139	trans
Ssc.13780.12.S1_a_at	16	85	7.33	2.894	0.00127659	HLA-C	major histocompatibility complex, class I, C	7	24396761	24397139	trans
Ssc.13780.12.S1_x_at	4	0	5.41	2.187	0.00650369	HLA-J	major histocompatibility complex, class I, J (pseudogene)	7	24396761	24397139	trans
Ssc.13780.12.S1_x_at	16	85	6.98	2.768	0.00170827	HLA-J	major histocompatibility complex, class I, J (pseudogene)	7	24396761	24397139	trans
Ssc.13780.2.S1_x_at	16	85	5.22	2.113	0.00767239	HLA-A	major histocompatibility complex, class I, A	7	24396761	24397141	trans
Ssc.13780.3.S1_at	7	96	8.1	3.168	0.000678166	HLA-J	major histocompatibility complex, class I, J (pseudogene)	7	27582306	27582627	cis
Ssc.13780.4.S1_x_at	4	0	5.39	2.178	0.00661758	HLA-A	major histocompatibility complex, class I, A	7	24380263	24380896	trans
Ssc.13780.4.S1_x_at	16	83	5.01	2.036	0.00921822	HLA-A	major histocompatibility complex, class I, A	7	24380263	24380896	trans
Ssc.13780.6.S1_a_at	16	34	5.22	2.113	0.00767239	Q8HW96_PIG	MHC class I antigen [Source:UniProtKB/TrEMBL;Acc:Q8HW96]	7	24378952	24379290	trans
Ssc.13780.6.S1_x_at	16	87	6.49	2.59	0.00257886	HLA-J	major histocompatibility complex, class I, J (pseudogene)	7	24378952	24379290	trans
Ssc.13780.9.S1_a_at	2	34	4.94	2.008	0.00980191	Q9TSW4_PIG	Leucocyte antigen 3/1 (SLA-3/1)MHC class I antigen ; [Source:UniProtKB/TrEMBL;Acc:Q9TSW4]	7	24380263	24380899	trans
Ssc.13780.9.S1_a_at	8	110	4.96	2.015	0.00963137	Q9TSW4_PIG	Leucocyte antigen 3/1 (SLA-3/1)MHC class I antigen ; [Source:UniProtKB/TrEMBL;Acc:Q9TSW4]	7	24380263	24380899	trans
Ssc.13780.9.S1_a_at	14	96	6.96	2.759	0.00173707	Q9TSW4_PIG	Leucocyte antigen 3/1 (SLA-3/1)MHC class I antigen ; [Source:UniProtKB/TrEMBL;Acc:Q9TSW4]	7	24380263	24380899	trans
Ssc.13790.1.A1_at	2	55	5.93	2.38	0.00415362	PSMD1	proteasome (prosome, macropain) 26S subunit, non-ATPase, 1	15	124373216	124373451	trans
Ssc.13790.1.A1_at	5	36	5.79	2.33	0.00468396	PSMD1	proteasome (prosome, macropain) 26S subunit, non-ATPase, 1	15	124373216	124373451	trans
Ssc.13790.1.A1_at	14	0	5.36	2.168	0.00679227	PSMD1	proteasome (prosome, macropain) 26S subunit, non-ATPase, 1	15	124373216	124373451	trans
Ssc.13791.1.A1_at	8	17	5.12	2.077	0.0083722	SATB1	SATB homeobox 1	13	4233592	4233837	trans
Ssc.13798.1.A1_at	10	114	5.74	2.311	0.00488984	SMNDC1	survival motor neuron domain containing 1	14	126332927	126333312	trans
Ssc.13799.1.A1_at	2	92	9.02	3.489	0.000323146	LOC205251	PREDICTED: Homo sapiens misc_RNA (LOC205251), miscRNA	3	41203473	41203855	trans
Ssc.13799.1.A1_at	9	23	5.82	2.342	0.00456473	LOC205251	PREDICTED: Homo sapiens misc_RNA (LOC205251), miscRNA	3	41203473	41203855	trans
Ssc.13801.1.A1_at	1	108	5.3	2.142	0.0071896
Ssc.13804.1.A1_at	14	68	10.2	3.892	0.000127668	FAM49B	Homo sapiens family with sequence similarity 49, member B (FAM49B), mRNA	4	9771419	9771589	trans
Ssc.13805.1.S1_at	14	82	7	2.775	0.00167996	AMOT	angiomotin	X	90545057	90545710	trans
Ssc.13806.1.S1_at	8	0	7.79	3.06	0.00087367	HSPB7	heat shock 27kDa protein family, member 7 (cardiovascular)
Ssc.13807.1.S1_at	1	63	6	2.405	0.00393502	TCAP	titin-cap (telethonin)	12	20615984	20616910	trans
Ssc.13809.1.A1_at	12	100	5.27	2.135	0.00734533	C9orf82	chromosome 9 open reading frame 82	1	205513498	205514043	trans
Ssc.1381.1.S1_at	12	151	4.95	2.013	0.00971625	FKBP10	FK506 binding protein 10, 65 kDa	12	18633124	18634234	cis
Ssc.1381.1.S1_at	9	9	5.87	2.361	0.00437291	FKBP10	FK506 binding protein 10, 65 kDa	12	18633124	18634234	trans
Ssc.1381.1.S1_at	13	30	6.41	2.56	0.00275949	FKBP10	FK506 binding protein 10, 65 kDa	12	18633124	18634234	trans
Ssc.1381.1.S1_at	18	5	6.52	2.6	0.0025143	FKBP10	FK506 binding protein 10, 65 kDa	12	18633124	18634234	trans
Ssc.13814.1.A1_at	2	22	8.69	3.377	0.000420828	SMTNL1	smoothelin-like 1	2	57074021	57074163	cis
Ssc.13814.1.A1_at	1	63	5.7	2.293	0.00508835	SMTNL1	smoothelin-like 1	2	57074021	57074163	trans
Ssc.13816.1.S1_at	18	4	6.79	2.698	0.00200294	TMOD4	tropomodulin 4 (muscle)	4	102032990	102033200	trans
Ssc.13817.1.A1_at	1	17	5.9	2.37	0.00428613	VDAC3	voltage-dependent anion channel 3	17	11607189	11607478	trans
Ssc.13817.1.A1_at	2	99	6.5	2.591	0.00255715	VDAC3	voltage-dependent anion channel 3	17	11607189	11607478	trans
Ssc.13820.1.A1_at	1	142	4.96	2.013	0.00967141			15	113940946	113941339	trans
Ssc.13822.1.A1_at	2	38	5.47	2.208	0.00617397	RTN4	Homo sapiens reticulon 4 (RTN4), transcript variant 1, mRNA	3	80294738	80295284	trans
Ssc.13823.2.S1_at	7	0	5	2.032	0.00929936	CRYAA	crystallin, alpha A	6	30179434	30179729	trans
Ssc.13823.2.S1_at	10	0	5.28	2.138	0.00728166	CRYAA	crystallin, alpha A	6	30179434	30179729	trans
Ssc.13837.1.S1_at	18	9	7.19	2.842	0.00143393	ATOX1	ATX1 antioxidant protein 1 homolog (yeast)	16	68610332	68610690	trans
Ssc.13841.1.S1_at	15	61	5.2	2.109	0.00780737	BZW1L1	Homo sapiens basic leucine zipper and W2 domains 1 like 1 (BZW1L1), non-coding RNA	15	98229342	98229860	cis
Ssc.13845.1.A1_at	3	37	7.98	3.126	0.000747873	USP22	ubiquitin specific peptidase 22
Ssc.13846.1.A1_at	18	8	5.45	2.201	0.00628193	LAPTM4B	lysosomal protein transmembrane 4 beta	4	39045742	39046219	trans
Ssc.13849.1.S1_at	12	65	7.7	3.026	0.000940662	TINAGL1	tubulointerstitial nephritis antigen-like 1	6	60401823	60402364	trans
Ssc.13850.2.S1_at	1	60	6.52	2.598	0.00253148	EFHA1	EF-hand domain family, member A1	11	547049	547258	trans
Ssc.13868.1.A1_at	5	0	5.37	2.173	0.00673352	Agap1	Mus musculus ArfGAP with GTPase domain, ankyrin repeat and PH domain 1 (Agap1), transcript variant 2, mRNA	15	128480770	128480994	trans
Ssc.1387.1.S1_at	3	36	5.23	2.117	0.0076058
Ssc.1387.1.S1_at	15	65	7.19	2.845	0.00143393
Ssc.1387.2.S1_at	6	0	5.5	2.22	0.00601561
Ssc.13873.1.A1_at	13	40	6.13	2.458	0.00350089	Nkain1	Mus musculus Na+/K+ transporting ATPase interacting 1 (Nkain1), mRNA	6	60100624	60100851	trans
Ssc.1388.1.S1_at	2	47	6.17	2.472	0.00338355	NUDT2	nudix (nucleoside diphosphate linked moiety X)-type motif 2	10	30918469	30919049	trans
Ssc.1388.1.S1_at	12	90	6.19	2.479	0.0033264	NUDT2	nudix (nucleoside diphosphate linked moiety X)-type motif 2	10	30918469	30919049	trans
Ssc.1388.1.S1_at	17	59	5.67	2.285	0.00519381	NUDT2	nudix (nucleoside diphosphate linked moiety X)-type motif 2	10	30918469	30919049	trans
Ssc.13891.1.A1_at	2	53	12.43	4.627	2.35257e-05	RGN	regucalcin (senescence marker protein-30)	X	41991513	41991854	trans
Ssc.13891.1.A1_at	3	86	5.24	2.122	0.00753981	RGN	regucalcin (senescence marker protein-30)	X	41991513	41991854	trans
Ssc.13891.1.A1_at	14	3	7.94	3.112	0.000772713	RGN	regucalcin (senescence marker protein-30)	X	41991513	41991854	trans
Ssc.13892.1.A1_at	6	62	5.16	2.093	0.00808472	GOLGA5	golgi autoantigen, golgin subfamily a, 5	7	122412417	122412737	trans
Ssc.13892.1.A1_at	18	42	5.65	2.275	0.00528418	GOLGA5	golgi autoantigen, golgin subfamily a, 5	7	122412417	122412737	trans
Ssc.13897.1.A1_at	12	122	6	2.407	0.003912	GUF1	GUF1 GTPase homolog (S. cerevisiae)	8	30047095	30047393	trans
Ssc.1390.1.S1_at	2	99	5.03	2.043	0.0090581	C11orf58	Homo sapiens chromosome 11 open reading frame 58 (C11orf58), transcript variant 2, mRNA	2	39669405	39708473	cis
Ssc.13903.1.S1_at	14	0	4.93	2.005	0.00988835	SMS	spermine synthase	X	16893288	16893497	trans
Ssc.13903.1.S1_at	15	56	8.2	3.203	0.000625195	SMS	spermine synthase	X	16893288	16893497	trans
Ssc.13904.1.S1_at	15	51	6.73	2.678	0.00210648	TM2D2	Homo sapiens TM2 domain containing 2 (TM2D2), transcript variant 4, mRNA	15	44971549	44972088	cis
Ssc.13904.3.A1_at	9	0	9.15	3.536	0.00029137	LOC100154457	PREDICTED: Sus scrofa similar to TM2 domain containing 2 (LOC100154457), mRNA	15	44972339	44972679	trans
Ssc.13909.1.A1_at	5	90	6.97	2.763	0.00172261	RAN	RAN, member RAS oncogene family	1	230911588	230912695	trans
Ssc.13911.1.S1_at	17	2	7.38	2.912	0.00122479	SEPT6	septin 6	X	96592433	96592973	trans
Ssc.13930.1.S1_at	6	70	5.17	2.097	0.00801444	LOC729086	PREDICTED: Homo sapiens hypothetical LOC729086 (LOC729086), mRNA	4	146562613	146562722	trans
Ssc.13934.1.A1_at	5	79	6.02	2.415	0.00384566	PLS1	Homo sapiens plastin 1 (I isoform) (PLS1), transcript variant 1, mRNA	13	67969483	67970155	trans
Ssc.13937.1.S1_at	2	99	7.41	2.923	0.00119476	TSG101	tumor susceptibility gene 101	2	37979573	37979798	cis
Ssc.13937.1.S1_at	14	72	7.22	2.853	0.00139861	TSG101	tumor susceptibility gene 101	2	37979573	37979798	trans
Ssc.13939.1.A1_at	12	66	5.23	2.117	0.0076058	Fam164c	Mus musculus family with sequence similarity 164, member C (Fam164c), mRNA	7	106530169	106530784	trans
Ssc.1394.1.S1_at	10	35	5.03	2.044	0.0090581	Ret-CoR	DEAH (Asp-Glu-Ala-His) box polypeptide 30	13	25655285	25655665	trans
Ssc.13946.1.A1_a_at	4	56	6.63	2.64	0.00229145	UBE2A	Homo sapiens ubiquitin-conjugating enzyme E2A (RAD6 homolog) (UBE2A), transcript variant 3, mRNA	X	96618462	96618990	trans
Ssc.13946.1.A1_a_at	14	63	7.65	3.01	0.00098014	UBE2A	Homo sapiens ubiquitin-conjugating enzyme E2A (RAD6 homolog) (UBE2A), transcript variant 3, mRNA	X	96618462	96618990	trans
Ssc.13948.1.S1_at	18	8	5.83	2.345	0.00452569	STBD1	starch binding domain 1	8	61421540	61422532	trans
Ssc.13948.2.A1_a_at	8	14	4.98	2.024	0.00946387	STBD1	Homo sapiens starch binding domain 1 (STBD1), mRNA	8	61422263	61422535	cis
Ssc.13950.1.S1_at	1	63	7.97	3.12	0.000761367	PDLIM5	Homo sapiens PDZ and LIM domain 5 (PDLIM5), transcript variant 5, mRNA	8	107207484	107208124	trans
Ssc.13950.1.S1_at	13	46	5.07	2.056	0.00874639	PDLIM5	Homo sapiens PDZ and LIM domain 5 (PDLIM5), transcript variant 5, mRNA	8	107207484	107208124	trans
Ssc.13954.1.A1_at	7	7	5.11	2.072	0.0084457	OTUD1	OTU domain containing 1	10	49283860	49284306	trans
Ssc.13954.1.A1_at	9	0	6.57	2.617	0.00241036	OTUD1	OTU domain containing 1	10	49283860	49284306	trans
Ssc.13955.1.S1_at	2	99	5.05	2.049	0.00890084	MYBPC1	Homo sapiens myosin binding protein C, slow type (MYBPC1), transcript variant 4, mRNA	5	77934589	77934867	trans
Ssc.13955.1.S1_at	14	76	7.79	3.059	0.00087367	MYBPC1	Homo sapiens myosin binding protein C, slow type (MYBPC1), transcript variant 4, mRNA	5	77934589	77934867	trans
Ssc.13955.2.S1_at	13	73	5.2	2.107	0.00780737	MYBPC1	Homo sapiens myosin binding protein C, slow type (MYBPC1), transcript variant 4, mRNA	5	77986837	77987094	trans
Ssc.13955.2.S1_at	14	79	7.2	2.848	0.00142206	MYBPC1	Homo sapiens myosin binding protein C, slow type (MYBPC1), transcript variant 4, mRNA	5	77986837	77987094	trans
Ssc.13956.2.S1_a_at	9	16	5.07	2.059	0.00874639	TPM1	Homo sapiens tropomyosin 1 (alpha) (TPM1), transcript variant 6, mRNA	1	112404883	112405223	trans
Ssc.13956.2.S1_a_at	12	66	4.97	2.02	0.00954724	TPM1	Homo sapiens tropomyosin 1 (alpha) (TPM1), transcript variant 6, mRNA	1	112404883	112405223	trans
Ssc.13957.1.A1_at	5	139	6.28	2.511	0.00308125	NUPL1	nucleoporin like 1
Ssc.13957.1.A1_at	18	94	5.89	2.365	0.00429852	NUPL1	nucleoporin like 1
Ssc.13961.1.A1_at	18	8	5.43	2.193	0.00639182	EEF1A1	eukaryotic translation elongation factor 1 alpha 1	10	24899474	24900245	trans
Ssc.13983.1.S1_at	2	55	5.47	2.21	0.00617397	PPP2CA	protein phosphatase 2 (formerly 2A), catalytic subunit, alpha isoform	2	124265735	124274659	cis
Ssc.13983.1.S1_at	10	110	5.33	2.158	0.0069717	PPP2CA	protein phosphatase 2 (formerly 2A), catalytic subunit, alpha isoform	2	124265735	124274659	trans
Ssc.13983.1.S2_at	2	103	6.09	2.44	0.00362243	PPP2CA	protein phosphatase 2 (formerly 2A), catalytic subunit, alpha isoform	2	124265735	124274659	cis
Ssc.13992.1.A1_at	16	81	6.23	2.491	0.00321506	KLF5	Kruppel-like factor 5 (intestinal)	11	44732285	44732733	trans
Ssc.14.1.S1_at	14	66	7.43	2.93	0.00117515	DLAT	dihydrolipoamide S-acetyltransferase	9	38625386	38625790	trans
Ssc.14.1.S1_at	16	55	5.17	2.098	0.00801444	DLAT	dihydrolipoamide S-acetyltransferase	9	38625386	38625790	trans
Ssc.1400.1.A1_at	12	146	7.53	2.966	0.00108199	MPDU1	Homo sapiens mannose-P-dolichol utilization defect 1 (MPDU1), transcript variant 2, transcribed RNA	12	50055096	50055740	cis
Ssc.1400.1.A1_at	5	148	9.04	3.496	0.000318034	MPDU1	Homo sapiens mannose-P-dolichol utilization defect 1 (MPDU1), transcript variant 2, transcribed RNA	12	50055096	50055740	trans
Ssc.14002.1.S1_at	15	0	6.18	2.475	0.00335485	RPL27A	ribosomal protein L27a	9	140253	140486	trans
Ssc.14002.1.S1_at	18	9	5.79	2.328	0.00468396	RPL27A	ribosomal protein L27a	9	140253	140486	trans
Ssc.14003.4.S1_at	4	42	5.44	2.199	0.00633663	ADI1	acireductone dioxygenase 1	6	65180250	65180364	trans
Ssc.14003.4.S1_at	8	38	5.26	2.131	0.00740958	ADI1	acireductone dioxygenase 1	6	65180250	65180364	trans
Ssc.14008.1.S1_at	12	100	5.77	2.323	0.00476522	CISD2	CDGSH iron sulfur domain 2	8	101180087	101180528	trans
Ssc.14008.2.A1_at	12	99	5.74	2.312	0.00488984	CISD2	CDGSH iron sulfur domain 2	8	101180613	101180839	trans
Ssc.14009.1.A1_at	1	52	5.89	2.364	0.00432297	MED17	mediator complex subunit 17	9	26588306	26588695	trans
Ssc.14009.1.A1_at	14	82	9.64	3.704	0.000197775	MED17	mediator complex subunit 17	9	26588306	26588695	trans
Ssc.14009.1.A1_at	18	43	7.78	3.056	0.000880864	MED17	mediator complex subunit 17	9	26588306	26588695	trans
Ssc.14011.1.A1_at	4	50	6.12	2.452	0.00353088	LSM5	Homo sapiens LSM5 homolog, U6 small nuclear RNA associated (S. cerevisiae) (LSM5), transcript variant 4, transcribed RNA	18	32493899	32493752	trans
Ssc.14022.1.S1_at	3	86	5.17	2.095	0.00801444	BET1	blocked early in transport 1 homolog (S. cerevisiae)	9	69128717	69129047	trans
Ssc.14022.1.S1_at	4	50	5.19	2.104	0.00787578	BET1	blocked early in transport 1 homolog (S. cerevisiae)	9	69128717	69129047	trans
Ssc.14022.1.S1_at	8	0	5	2.032	0.00929936	BET1	blocked early in transport 1 homolog (S. cerevisiae)	9	69128717	69129047	trans
Ssc.1403.1.S1_at	9	82	5.01	2.036	0.00921822	SH3BGRL3	SH3 domain binding glutamic acid-rich protein like 3
Ssc.1403.1.S1_at	13	44	6.97	2.763	0.00172261	SH3BGRL3	SH3 domain binding glutamic acid-rich protein like 3
Ssc.14031.1.S1_at	2	54	5.67	2.283	0.00519381	CD1A	CD1a molecule	4	95729850	95730183	trans
Ssc.14041.1.S1_at	2	50	5.44	2.197	0.00633663	MTMR6	myotubularin related protein 6	11	2413265	2414026	trans
Ssc.14062.1.S1_at	9	79	5.43	2.194	0.00639182	IGFBP6	insulin-like growth factor binding protein 6	5	16954238	16954709	trans
Ssc.14062.1.S1_at	11	16	6.03	2.421	0.00381292	IGFBP6	insulin-like growth factor binding protein 6	5	16954238	16954709	trans
Ssc.14062.2.S1_a_at	9	82	5.8	2.331	0.00464387	IGFBP6	insulin-like growth factor binding protein 6	5	16951796	16952158	trans
Ssc.14079.1.A1_at	8	91	5.54	2.237	0.00581093			14	693381	693512	trans
Ssc.14083.1.A1_at	3	0	5.11	2.074	0.0084457
Ssc.1409.1.S1_at	18	8	6.14	2.461	0.00347117	MIPP	multiple inositol polyphosphate histidine phosphatase, 1	14	104484459	104485011	trans
Ssc.14092.1.S1_a_at	13	62	6.39	2.553	0.00280665	BUD13	BUD13 homolog [Source:UniProtKB/Swiss-Prot;Acc:Q9BRD0]	9	42932663	42933116	trans
Ssc.14094.1.A1_at	4	77	5.23	2.119	0.0076058	SAR1B	Homo sapiens SAR1 homolog B (S. cerevisiae) (SAR1B), transcript variant 1, mRNA	2	124675036	124675685	trans
Ssc.14094.2.S1_at	10	139	5.06	2.054	0.00882327	SAR1B	SAR1 homolog B (S. cerevisiae)	2	124662233	124662414	trans
Ssc.14096.1.S1_at	12	103	5.2	2.107	0.00780737	Rbm18	Mus musculus RNA binding motif protein 18 (Rbm18), mRNA	1	248377097	248377665	trans
Ssc.14099.1.A1_at	15	51	7.13	2.822	0.00150734	WDR33	Homo sapiens WD repeat domain 33 (WDR33), transcript variant 2, mRNA	15	47273853	47274067	cis
Ssc.1410.2.S1_at	5	135	5.87	2.359	0.00437291	MAPK8IP3	mitogen-activated protein kinase 8 interacting protein 3	3	35972105	35972363	trans
Ssc.1410.2.S1_at	17	27	5.9	2.371	0.00426181	MAPK8IP3	mitogen-activated protein kinase 8 interacting protein 3	3	35972105	35972363	trans
Ssc.14102.1.S1_at	14	64	7.48	2.947	0.00112758	ECD	Homo sapiens ecdysoneless homolog (Drosophila) (ECD), transcript variant 4, transcribed RNA	14	79225534	79225878	cis
Ssc.14102.1.S1_at	2	99	7.58	2.983	0.00103829	ECD	Homo sapiens ecdysoneless homolog (Drosophila) (ECD), transcript variant 4, transcribed RNA	14	79225534	79225878	trans
Ssc.14102.1.S1_at	4	67	5.03	2.043	0.0090581	ECD	Homo sapiens ecdysoneless homolog (Drosophila) (ECD), transcript variant 4, transcribed RNA	14	79225534	79225878	trans
Ssc.14102.1.S1_at	15	13	4.98	2.025	0.00946387	ECD	Homo sapiens ecdysoneless homolog (Drosophila) (ECD), transcript variant 4, transcribed RNA	14	79225534	79225878	trans
Ssc.14114.1.A1_at	14	73	6.64	2.644	0.00227222	ABCD3	ATP-binding cassette, sub-family D (ALD), member 3	4	94755421	94755644	trans
Ssc.14117.1.A1_at	8	25	5.04	2.048	0.00897912	DEPDC7	DEP domain containing 7	2	33011519	33011652	trans
Ssc.14117.1.A1_at	12	136	5.68	2.29	0.00514922	DEPDC7	DEP domain containing 7	2	33011519	33011652	trans
Ssc.14125.1.A1_at	8	99	10.62	4.034	9.22649e-05	NEK3	NIMA (never in mitosis gene a)-related kinase 3	11	15817039	15817287	trans
Ssc.14125.1.A1_at	14	24	6.06	2.43	0.00371642	NEK3	NIMA (never in mitosis gene a)-related kinase 3	11	15817039	15817287	trans
Ssc.14129.1.A1_at	7	12	5.23	2.12	0.0076058	ABAT	Homo sapiens 4-aminobutyrate aminotransferase (ABAT), transcript variant 3, mRNA	3	30102671	30103018	trans
Ssc.14129.1.A1_at	8	0	6	2.406	0.003912	ABAT	Homo sapiens 4-aminobutyrate aminotransferase (ABAT), transcript variant 3, mRNA	3	30102671	30103018	trans
Ssc.1413.1.S1_at	15	60	4.98	2.025	0.00946387	FAM49B	Protein FAM49B (L1) [Source:UniProtKB/Swiss-Prot;Acc:Q9NUQ9]	4	9769005	9769247	trans
Ssc.14133.1.S1_at	2	2	4.96	2.015	0.00963137			8	46773251	46773561	trans
Ssc.14134.1.S1_at	18	14	5.8	2.334	0.00464387	GALNT1	UDP-N-acetyl-alpha-D-galactosamine:polypeptide N-acetylgalactosaminyltransferase 1 (GalNAc-T1)	6	83109615	83109885	trans
Ssc.1414.1.A1_a_at	6	63	7.23	2.857	0.00138704	NCOA1	Homo sapiens nuclear receptor coactivator 1 (NCOA1), transcript variant 3, mRNA	3	106224447	106225071	trans
Ssc.1414.1.A1_at	3	21	5.18	2.1	0.0079448	NCOA1	Homo sapiens nuclear receptor coactivator 1 (NCOA1), transcript variant 3, mRNA	3	106224447	106225071	cis
Ssc.1414.1.A1_at	6	66	5.77	2.323	0.00476522	NCOA1	Homo sapiens nuclear receptor coactivator 1 (NCOA1), transcript variant 3, mRNA	3	106224447	106225071	trans
Ssc.1414.1.A1_at	15	79	5.43	2.193	0.00639182	NCOA1	Homo sapiens nuclear receptor coactivator 1 (NCOA1), transcript variant 3, mRNA	3	106224447	106225071	trans
Ssc.14141.1.A1_at	2	47	6.39	2.55	0.00280665	SETD3	SET domain containing 3	7	129695941	129696403	trans
Ssc.14141.1.A1_at	14	62	7.87	3.088	0.000818243	SETD3	SET domain containing 3	7	129695941	129696403	trans
Ssc.14148.1.A1_at	2	99	6.01	2.41	0.00387868	RAB3GAP1	RAB3 GTPase activating protein subunit 1 (catalytic)	15	14999463	14999930	trans
Ssc.14150.1.A1_at	13	38	5.67	2.285	0.00519381	TRIO	triple functional domain (PTPRF interacting)	16	3204561	3204787	trans
Ssc.1416.1.S1_at	15	83	6.36	2.542	0.00287895	BRWD2	bromodomain and WD repeat domain containing 2	14	136769728	136770163	trans
Ssc.14165.1.A1_at	18	0	5.05	2.051	0.00890084	DDX47	DEAD (Asp-Glu-Ala-Asp) box polypeptide 47
Ssc.14176.1.A1_s_at	2	31	6.21	2.487	0.00327024	B2LUN4_PIG	Glycogen synthase kinase 3 beta [Source:UniProtKB/TrEMBL;Acc:B2LUN4]	13	105138071	105138278	trans
Ssc.14188.1.A1_at	5	150	5.39	2.181	0.00661758	LPGAT1	lysophosphatidylglycerol acyltransferase 1	9	123971050	123971592	trans
Ssc.14193.1.S1_at	18	94	5.13	2.082	0.00829935	KIAA1731	KIAA1731	9	26386363	26386600	trans
Ssc.142.1.S1_at	12	111	5.12	2.077	0.0083722	ACADM	Homo sapiens acyl-Coenzyme A dehydrogenase, C-4 to C-12 straight chain (ACADM), nuclear gene encoding mitochondrial protein, transcript variant 3, mRNA	6	96130719	96131419	trans
Ssc.142.1.S1_at	16	76	6.33	2.53	0.00295316	ACADM	Homo sapiens acyl-Coenzyme A dehydrogenase, C-4 to C-12 straight chain (ACADM), nuclear gene encoding mitochondrial protein, transcript variant 3, mRNA	6	96130719	96131419	trans
Ssc.1420.1.S1_at	12	63	7.75	3.046	0.000902817	PSMB6	proteasome (prosome, macropain) subunit, beta type, 6	12	49291016	49291291	cis
Ssc.14201.1.S1_at	10	123	5.38	2.175	0.00667529	RAB14	RAB14, member RAS oncogene family	1	274954943	274955366	trans
Ssc.14204.1.A1_at	1	61	6.3	2.515	0.00304881	RAB22A	Sus scrofa RAB22A, member RAS oncogene family (RAB22A), mRNA	9	87096262	87096748	trans
Ssc.14204.1.A1_at	5	90	5	2.033	0.00929936	RAB22A	Sus scrofa RAB22A, member RAS oncogene family (RAB22A), mRNA	9	87096262	87096748	trans
Ssc.14204.1.A1_at	10	13	8.85	3.43	0.000370154	RAB22A	Sus scrofa RAB22A, member RAS oncogene family (RAB22A), mRNA	9	87096262	87096748	trans
Ssc.14205.1.S1_at	12	126	5.1	2.069	0.00851986	TPP2	tripeptidyl peptidase II	11	71857332	71857601	trans
Ssc.14209.1.A1_at	3	73	5.78	2.326	0.00472441			2	106992430	106992165	trans
Ssc.14214.1.A1_a_at	3	86	5.44	2.197	0.00633663	DDX59	DEAD (Asp-Glu-Ala-Asp) box polypeptide 59		198884977	198884836
Ssc.14215.1.S1_at	2	57	6.5	2.592	0.00255715	MLD	degenerative spermatocyte homolog 1, lipid desaturase (Drosophila)
Ssc.14221.1.S1_at	12	114	5.03	2.043	0.0090581	NUDT21	nudix (nucleoside diphosphate linked moiety X)-type motif 21
Ssc.14229.1.A1_at	9	5	6.08	2.439	0.00365348	DHX29	DEAH (Asp-Glu-Ala-His) box polypeptide 29	16	31866032	31866238	trans
Ssc.1423.1.A1_at	2	36	4.95	2.014	0.00971625	TXLNA	taxilin alpha	6	60928742	60929436	trans
Ssc.14230.1.A1_at	18	20	9.78	3.75	0.000177186
Ssc.14232.2.S1_at	9	0	5.71	2.299	0.0050178	HNRNPR	Homo sapiens heterogeneous nuclear ribonucleoprotein R (HNRNPR), transcript variant 3, mRNA	1	57025500	57025717	trans
Ssc.14234.1.A1_at	17	24	5.15	2.088	0.00815562	UHRF1BP1	UHRF1 binding protein 1	7	35261906	35262468	trans
Ssc.14236.1.A1_at	14	66	5.7	2.297	0.00506122	RARS2	arginyl-tRNA synthetase 2, mitochondrial	1	58588166	58588459	trans
Ssc.14236.1.A1_at	15	48	6.19	2.477	0.0033264	RARS2	arginyl-tRNA synthetase 2, mitochondrial	1	58588166	58588459	trans
Ssc.14238.1.S1_a_at	2	51	5.69	2.292	0.00510503	NAP1L1	nucleosome assembly protein 1-like 1	5	39357999	39358205	trans
Ssc.14238.1.S1_a_at	10	123	5.41	2.187	0.00650369	NAP1L1	nucleosome assembly protein 1-like 1	5	39357999	39358205	trans
Ssc.14238.2.S1_at	8	80	7.44	2.933	0.00116548	NAP1L1	nucleosome assembly protein 1-like 1	5	39362793	39362996	trans
Ssc.14238.2.S1_at	17	0	5.4	2.182	0.00656038	NAP1L1	nucleosome assembly protein 1-like 1	5	39362793	39362996	trans
Ssc.14244.1.A1_at	12	111	5.79	2.329	0.00468396	UBR1	ubiquitin protein ligase E3 component n-recognin 1	1	134600986	134601466	trans
Ssc.14245.1.A1_at	2	125	7.05	2.792	0.00161128			X	122344632	122344932	trans
Ssc.14245.1.A1_at	5	34	6.47	2.579	0.00262285			X	122344632	122344932	trans
Ssc.14245.1.A1_at	16	75	8.95	3.466	0.000341711			X	122344632	122344932	trans
Ssc.14246.1.S1_at	15	70	5.61	2.262	0.0054698	GSN	Homo sapiens gelsolin (amyloidosis, Finnish type) (GSN), transcript variant 8, mRNA	1	274973685	274974021	trans
Ssc.14247.1.S1_at	9	0	5.15	2.09	0.00815562	FRYL	FRY-like	8	32908822	32909406	trans
Ssc.14247.1.S1_at	18	9	6.55	2.61	0.0024514	FRYL	FRY-like	8	32908822	32909406	trans
Ssc.14247.2.A1_at	4	0	7.7	3.028	0.000940662	FRYL	FRY-like	8	32909325	32909654	trans
Ssc.14247.2.A1_at	12	143	6.54	2.609	0.00247218	FRYL	FRY-like	8	32909325	32909654	trans
Ssc.14249.1.A1_at	8	0	8.93	3.458	0.000347214	LOC653753	PREDICTED: Homo sapiens misc_RNA (LOC653753), miscRNA
Ssc.14249.1.A1_at	9	65	6.1	2.445	0.00359164	LOC653753	PREDICTED: Homo sapiens misc_RNA (LOC653753), miscRNA
Ssc.14254.1.A1_at	4	63	5.25	2.128	0.0074744	TAF13	Transcription initiation factor TFIID subunit 13 (Transcription initiation factor TFIID 18 kDa subunit)(TAF(II)18)(TAFII-18)(TAFII18) [Source:UniProtKB/Swiss-Prot;Acc:Q15543]	4	115492084	115493064	cis
Ssc.14254.1.A1_at	15	61	6.26	2.505	0.00313407	TAF13	Transcription initiation factor TFIID subunit 13 (Transcription initiation factor TFIID 18 kDa subunit)(TAF(II)18)(TAFII-18)(TAFII18) [Source:UniProtKB/Swiss-Prot;Acc:Q15543]	4	115492084	115493064	trans
Ssc.14258.1.S1_at	18	6	4.97	2.019	0.00954724	APP	Homo sapiens amyloid beta (A4) precursor protein (APP), transcript variant 7, mRNA	13	135451825	135452080	trans
Ssc.14266.1.A1_at	7	1	5.28	2.139	0.00728166			7	511487	511233	cis
Ssc.14266.1.A1_at	3	0	5.73	2.309	0.00493211			7	511487	511233	trans
Ssc.14267.1.A1_at	2	51	5.47	2.209	0.00617397	LOC727732	PREDICTED: Homo sapiens hypothetical LOC727732, transcript variant 2 (LOC727732), mRNA
Ssc.14267.1.A1_at	18	94	7.32	2.889	0.00128721	LOC727732	PREDICTED: Homo sapiens hypothetical LOC727732, transcript variant 2 (LOC727732), mRNA
Ssc.1427.1.S1_at	3	74	5.89	2.367	0.00429852	C19orf62	chromosome 19 open reading frame 62	2	17250652	17250871	trans
Ssc.14273.1.A1_at	18	8	5.74	2.312	0.00488984	ZBTB33	zinc finger and BTB domain containing 33
Ssc.14275.1.A1_at	7	25	4.92	2.002	0.00997557	CALCR	calcitonin receptor	9	68502015	68502460	trans
Ssc.14275.1.A1_at	13	89	8.05	3.15	0.000706361	CALCR	calcitonin receptor	9	68502015	68502460	trans
Ssc.14281.1.A1_at	3	86	6.6	2.63	0.00235013	C10orf26	chromosome 10 open reading frame 26	14	118876614	118877244	trans
Ssc.14281.1.A1_at	8	109	6.23	2.492	0.00321506	C10orf26	chromosome 10 open reading frame 26	14	118876614	118877244	trans
Ssc.14281.2.S1_at	1	61	5.85	2.35	0.00447362	C10orf26	chromosome 10 open reading frame 26	14	118875805	118876456	trans
Ssc.14281.3.A1_at	8	100	5.67	2.283	0.00519381	C10orf26	chromosome 10 open reading frame 26	14	118876609	118876927	trans
Ssc.14282.1.A1_at	1	20	5.11	2.071	0.00848278	LRP11	low density lipoprotein receptor-related protein 11	1	17157535	17157922	cis
Ssc.14282.1.A1_at	4	81	7.02	2.783	0.00165214	LRP11	low density lipoprotein receptor-related protein 11	1	17157535	17157922	trans
Ssc.14284.1.A1_at	2	48	5.87	2.359	0.00437291	ZNF436	zinc finger protein 436	6	56351243	56351629	trans
Ssc.14287.1.S1_at	13	123	5.35	2.164	0.00685154	ABCC1	Homo sapiens ATP-binding cassette, sub-family C (CFTR/MRP), member 1 (ABCC1), transcript variant 3, mRNA	3	16144244	16144388	trans
Ssc.14291.1.A1_at	2	47	5.99	2.404	0.00394561	NOVA1	neuro-oncological ventral antigen 1	7	79286628	79286948	trans
Ssc.14292.1.A1_at	1	118	5.89	2.365	0.00432297	LOC642558	PREDICTED: Homo sapiens similar to FUS interacting protein (serine-arginine rich) 1 (LOC642558), mRNA
Ssc.14292.1.A1_at	15	61	6.52	2.599	0.0025143	LOC642558	PREDICTED: Homo sapiens similar to FUS interacting protein (serine-arginine rich) 1 (LOC642558), mRNA
Ssc.14297.1.S1_at	13	43	5.68	2.29	0.00514922	CHURC1	churchill domain containing 1	7	97424216	97424853	trans
Ssc.14298.1.A1_at	9	0	7.69	3.025	0.000948425	YLPM1	YLP motif containing 1	7	106295610	106295923	trans
Ssc.14298.1.A1_at	18	59	5.45	2.2	0.00628193	YLPM1	YLP motif containing 1	7	106295610	106295923	trans
Ssc.14319.1.A1_at	7	87	5.26	2.132	0.00740958	MGC5987	magnesium-dependent phosphatase 1	7	81425661	81426112	cis
Ssc.14319.1.A1_at	8	99	5.2	2.106	0.00780737	MGC5987	magnesium-dependent phosphatase 1	7	81425661	81426112	trans
Ssc.14320.1.A1_at	8	14	5.51	2.225	0.00596375	TDRD3	Homo sapiens tudor domain containing 3 (TDRD3), transcript variant 3, mRNA	11	31978844	31979430	trans
Ssc.14322.1.A1_at	1	32	5.19	2.104	0.00791136			18	52384217	52384602	trans
Ssc.14327.1.A1_at	2	67	5.73	2.306	0.00493211	Hecw2	Mus musculus HECT, C2 and WW domain containing E3 ubiquitin protein ligase 2 (Hecw2), transcript variant 1, mRNA	15	79795927	79796168	trans
Ssc.14327.1.A1_at	14	80	6.95	2.756	0.00175165	Hecw2	Mus musculus HECT, C2 and WW domain containing E3 ubiquitin protein ligase 2 (Hecw2), transcript variant 1, mRNA	15	79795927	79796168	trans
Ssc.1433.1.S1_at	14	67	6.12	2.454	0.00353088	MRPL21	Homo sapiens mitochondrial ribosomal protein L21 (MRPL21), nuclear gene encoding mitochondrial protein, transcript variant 4, mRNA	2	2448097	2448424	trans
Ssc.14340.1.S1_at	16	63	5.88	2.362	0.00433555	LITAF	Homo sapiens lipopolysaccharide-induced TNF factor (LITAF), transcript variant 4, transcribed RNA	3	11549946	11549580	trans
Ssc.14340.3.S1_at	3	37	6.69	2.663	0.00217855	LITAF	Homo sapiens lipopolysaccharide-induced TNF factor (LITAF), transcript variant 4, transcribed RNA	3	28184197	28184669	cis
Ssc.14340.3.S1_at	2	83	5	2.032	0.00929936	LITAF	Homo sapiens lipopolysaccharide-induced TNF factor (LITAF), transcript variant 4, transcribed RNA	3	28184197	28184669	trans
Ssc.14342.1.A1_at	12	66	6.29	2.514	0.00305518	MSL1	male-specific lethal 1 homolog (Drosophila)	12	19946706	19947553	cis
Ssc.14342.1.A1_at	18	94	5.71	2.301	0.0050178	MSL1	male-specific lethal 1 homolog (Drosophila)	12	19946706	19947553	trans
Ssc.14348.1.A1_at	12	5	5.23	2.12	0.0076058	C10orf137	chromosome 10 open reading frame 137	14	142079874	142080472	trans
Ssc.1435.1.S1_at	16	29	5.21	2.112	0.00773958	LOC642469	PREDICTED: Homo sapiens misc_RNA (LOC642469), miscRNA	6	42930304	42935647	trans
Ssc.14356.1.A1_at	2	50	5.69	2.294	0.00510503	LAMA2	Homo sapiens laminin, alpha 2 (LAMA2), transcript variant 2, mRNA	1	30613696	30613899	trans
Ssc.1436.1.S1_at	13	47	8.36	3.26	0.000549124	SEC13	Homo sapiens SEC13 homolog (S. cerevisiae) (SEC13), transcript variant 4, transcribed RNA	13	51000539	51000854	cis
Ssc.1436.1.S1_at	9	44	7.14	2.827	0.00149484	SEC13	Homo sapiens SEC13 homolog (S. cerevisiae) (SEC13), transcript variant 4, transcribed RNA	13	51000539	51000854	trans
Ssc.14360.1.A1_at	17	0	4.95	2.011	0.00971625	PBX1	pre-B-cell leukemia homeobox 1	4	89467315	89467718	trans
Ssc.14366.2.S1_at	18	6	6.5	2.592	0.00255715			1	125454716	125454944	trans
Ssc.14371.1.S1_at	8	9	5.31	2.15	0.00709402	MAP1A	microtubule-associated protein 1A	1	134064584	134066036	trans
Ssc.14389.1.S1_at	10	120	4.94	2.007	0.00980191	NAT12	N-acetyltransferase 12 (GCN5-related, putative)	1	195011780	195011967	trans
Ssc.1439.1.S1_at	2	47	6.32	2.525	0.00297833	EEF1D	Homo sapiens eukaryotic translation elongation factor 1 delta (guanine nucleotide exchange protein) (EEF1D), transcript variant 6, mRNA	4	135907915	135908196	trans
Ssc.1439.1.S1_at	8	19	5.6	2.257	0.00551724	EEF1D	Homo sapiens eukaryotic translation elongation factor 1 delta (guanine nucleotide exchange protein) (EEF1D), transcript variant 6, mRNA	4	135907915	135908196	trans
Ssc.14396.1.S1_at	1	61	5.33	2.155	0.00700477	TAF12	TAF12 RNA polymerase II, TATA box binding protein (TBP)-associated factor, 20kDa
Ssc.14396.1.S1_at	2	99	6.77	2.691	0.00203686	TAF12	TAF12 RNA polymerase II, TATA box binding protein (TBP)-associated factor, 20kDa
Ssc.1440.2.S1_a_at	3	86	5.22	2.115	0.00767239	DPY30	dpy-30 homolog (C. elegans)	3	100925448	100925846	cis
Ssc.14400.1.A1_at	12	101	6.9	2.738	0.0018265	SGMS1	sphingomyelin synthase 1	14	432576	432046	trans
Ssc.14402.1.A1_at	14	73	6	2.406	0.003912	CIT	citron (rho-interacting, serine/threonine kinase 21)	14	33230651	33231013	cis
Ssc.14403.1.S1_at	13	41	6.1	2.444	0.00359164	ATP1A2	ATPase, Na+/K+ transporting, alpha 2 (+) polypeptide	4	93788196	93812587	trans
Ssc.14406.1.A1_at	13	129	5.43	2.194	0.00639182	MRPS6	mitochondrial ribosomal protein S6	13	139394140	139394343	cis
Ssc.14406.1.A1_at	2	99	5.37	2.172	0.00673352	MRPS6	mitochondrial ribosomal protein S6	13	139394140	139394343	trans
Ssc.1441.1.S1_at	14	94	6.05	2.427	0.00374831	DCTN3	dynactin 3 (p22)	10	30631376	30631741	trans
Ssc.14415.1.A1_at	4	55	5.27	2.133	0.00734533	DTX3L	deltex 3-like (Drosophila)	13	103904060	103904386	trans
Ssc.14416.1.A1_at	5	93	7.06	2.795	0.0015979	ATP6V1D	ATPase, H+ transporting, lysosomal 34kDa, V1 subunit D	7	99474773	99475426	trans
Ssc.14428.1.A1_at	4	57	6.77	2.692	0.00203686			6	5961197	5961597	trans
Ssc.14433.1.A1_at	12	139	4.96	2.017	0.00963137
Ssc.14433.1.A1_at	13	111	5.2	2.107	0.00780737
Ssc.14433.1.A1_at	15	82	7.41	2.924	0.00119476
Ssc.14434.1.A1_at	15	79	4.94	2.009	0.00980191	USP3	Homo sapiens ubiquitin specific peptidase 3 (USP3), mRNA	1	111904217	111904437	trans
Ssc.14436.1.S1_at	6	92	5.36	2.169	0.00679227	USP14	Homo sapiens ubiquitin specific peptidase 14 (tRNA-guanine transglycosylase) (USP14), transcript variant 2, mRNA	6	201131	202026	cis
Ssc.14441.1.A1_at	18	7	5.51	2.226	0.00596375	PL-5283	Homo sapiens PL-5283 protein (PL-5283), mRNA	13	104315160	104315300	trans
Ssc.14444.2.S1_at	7	116	5.11	2.075	0.0084457	ARG2	arginase, type II	7	99782027	99782260	cis
Ssc.14446.1.A1_at	16	58	6.25	2.502	0.00316083	ITPRIPL2	inositol 1,4,5-triphosphate receptor interacting protein-like 2	3	19040316	19040445	trans
Ssc.1445.1.S1_at	3	37	5.54	2.234	0.00581093
Ssc.1445.1.S1_at	6	0	6.85	2.719	0.00190463
Ssc.1445.1.S1_at	16	86	7.28	2.875	0.00133063
Ssc.1445.1.S1_at	17	50	5.25	2.127	0.0074744
Ssc.14456.1.S1_at	5	51	5.78	2.326	0.00472441	PCBP2	Homo sapiens poly(rC) binding protein 2 (PCBP2), transcript variant 7, mRNA	5	17241514	17241840	cis
Ssc.14459.1.S1_a_at	5	90	6.98	2.769	0.00170827	MYL1	myosin, light chain 1, alkali; skeletal, fast	15	106221965	106222296	trans
Ssc.1446.2.S1_at	8	24	5.04	2.047	0.00897912	MAPKAP1	Homo sapiens mitogen-activated protein kinase associated protein 1 (MAPKAP1), transcript variant 1, mRNA
Ssc.14460.1.S1_at	2	47	6.92	2.744	0.00179617	BANF1	Homo sapiens barrier to autointegration factor 1 (BANF1), transcript variant 2, mRNA	2	4706155	4706743	cis
Ssc.14460.1.S1_at	4	61	7.12	2.818	0.00151995	BANF1	Homo sapiens barrier to autointegration factor 1 (BANF1), transcript variant 2, mRNA	2	4706155	4706743	trans
Ssc.14460.1.S1_at	5	148	7.12	2.817	0.00151995	BANF1	Homo sapiens barrier to autointegration factor 1 (BANF1), transcript variant 2, mRNA	2	4706155	4706743	trans
Ssc.14460.1.S1_at	8	2	7.29	2.878	0.00131964	BANF1	Homo sapiens barrier to autointegration factor 1 (BANF1), transcript variant 2, mRNA	2	4706155	4706743	trans
Ssc.14463.1.S1_at	13	73	5.3	2.147	0.00715601	Q9GJV4_PIG	Four and a half LIM domains 1 protein, isoform C [Source:UniProtKB/TrEMBL;Acc:Q9GJV4]	X	109502641	109504194	trans
Ssc.14465.1.A1_at	1	142	6.24	2.495	0.00320796	SLC38A2	solute carrier family 38, member 2	5	72899420	72900033	trans
Ssc.14470.1.S1_at	16	43	5.14	2.085	0.00822717	MSN	moesin	X	51389717	51390372	trans
Ssc.14470.1.S2_at	16	57	6.1	2.444	0.00359164	MSN	moesin	X	51389717	51390372	trans
Ssc.14477.1.S1_at	18	8	5.01	2.036	0.00921822	CILP	cartilage intermediate layer protein, nucleotide pyrophosphohydrolase	1	170515364	170517925	trans
Ssc.1448.1.A1_at	5	3	5.85	2.351	0.00444862	EWSR1	Ewing sarcoma breakpoint region 1	14	46992423	46992737	trans
Ssc.14480.1.S1_at	2	58	5.71	2.301	0.0050178	CAMK2D	calcium/calmodulin-dependent protein kinase II delta	8	93598312	93598821	trans
Ssc.14480.1.S1_at	9	82	5.58	2.252	0.0056134	CAMK2D	calcium/calmodulin-dependent protein kinase II delta	8	93598312	93598821	trans
Ssc.14480.1.S1_at	14	9	6.33	2.531	0.00295316	CAMK2D	calcium/calmodulin-dependent protein kinase II delta	8	93598312	93598821	trans
Ssc.14488.1.S1_at	2	137	6.03	2.417	0.00381292	FOLH1	Homo sapiens folate hydrolase (prostate-specific membrane antigen) 1 (FOLH1), transcript variant 2, mRNA
Ssc.14488.1.S1_at	4	85	6.09	2.44	0.00362243	FOLH1	Homo sapiens folate hydrolase (prostate-specific membrane antigen) 1 (FOLH1), transcript variant 2, mRNA
Ssc.14488.1.S1_at	13	79	6.14	2.461	0.00347117	FOLH1	Homo sapiens folate hydrolase (prostate-specific membrane antigen) 1 (FOLH1), transcript variant 2, mRNA
Ssc.1449.1.S1_at	18	94	5.68	2.29	0.00514922	SMC1A	structural maintenance of chromosomes 1A
Ssc.14490.1.S1_at	3	0	5.37	2.172	0.00673352	PTGR1_PIG	Prostaglandin reductase 1 (PRG-1)(EC 1.3.1.-)(NADP-dependent leukotriene B4 12-hydroxydehydrogenase)(EC 1.3.1.74)(15-oxoprostaglandin 13-reductase)(EC 1.3.1.48) [Source:UniProtKB/Swiss-Prot;Acc:Q29073]	1	265254771	265255001	trans
Ssc.14490.1.S1_at	7	11	5.15	2.089	0.00815562	PTGR1_PIG	Prostaglandin reductase 1 (PRG-1)(EC 1.3.1.-)(NADP-dependent leukotriene B4 12-hydroxydehydrogenase)(EC 1.3.1.74)(15-oxoprostaglandin 13-reductase)(EC 1.3.1.48) [Source:UniProtKB/Swiss-Prot;Acc:Q29073]	1	265254771	265255001	trans
Ssc.14490.1.S1_at	10	114	5.29	2.143	0.00721855	PTGR1_PIG	Prostaglandin reductase 1 (PRG-1)(EC 1.3.1.-)(NADP-dependent leukotriene B4 12-hydroxydehydrogenase)(EC 1.3.1.74)(15-oxoprostaglandin 13-reductase)(EC 1.3.1.48) [Source:UniProtKB/Swiss-Prot;Acc:Q29073]	1	265254771	265255001	trans
Ssc.14490.1.S1_at	12	65	5.02	2.039	0.0091378	PTGR1_PIG	Prostaglandin reductase 1 (PRG-1)(EC 1.3.1.-)(NADP-dependent leukotriene B4 12-hydroxydehydrogenase)(EC 1.3.1.74)(15-oxoprostaglandin 13-reductase)(EC 1.3.1.48) [Source:UniProtKB/Swiss-Prot;Acc:Q29073]	1	265254771	265255001	trans
Ssc.1450.1.S1_at	9	12	6.3	2.519	0.00302934	SRM	spermidine synthase	6	48024208	48024492	trans
Ssc.1452.1.S1_at	3	1	5.03	2.042	0.0090581	NCAPH2	non-SMC condensin II complex, subunit H2	5	99709133	99709442	trans
Ssc.1452.1.S1_at	15	60	7.75	3.043	0.000902817	NCAPH2	non-SMC condensin II complex, subunit H2	5	99709133	99709442	trans
Ssc.14522.1.S1_at	16	48	5.68	2.288	0.00514922	VCAM1	vascular cell adhesion molecule 1	4	122369892	122370854	trans
Ssc.14524.1.S1_at	3	86	5.53	2.232	0.00586142	CTSL2	cathepsin L2	10	26751824	26752110	trans
Ssc.14528.1.S1_at	6	5	5.74	2.31	0.00488984	Acy1	Mus musculus aminoacylase 1 (Acy1), mRNA
Ssc.14528.1.S1_at	8	0	6.97	2.763	0.00172261	Acy1	Mus musculus aminoacylase 1 (Acy1), mRNA
Ssc.14530.1.S1_at	13	51	5.78	2.325	0.00472441	ACADL	acyl-Coenzyme A dehydrogenase, long chain	15	106120900	106121469	trans
Ssc.14532.1.S1_at	3	86	5.01	2.035	0.00921822	FUT8	Homo sapiens fucosyltransferase 8 (alpha (1,6) fucosyltransferase) (FUT8), transcript variant 3, mRNA	7	98193245	98194122	trans
Ssc.14532.1.S2_at	11	22	5.16	2.092	0.00808472	FUT8	Homo sapiens fucosyltransferase 8 (alpha (1,6) fucosyltransferase) (FUT8), transcript variant 5, mRNA	7	98193245	98194122	trans
Ssc.14543.1.S1_at	12	135	6.33	2.531	0.00295316	GANAB	glucosidase, alpha; neutral AB
Ssc.14563.1.S1_at	9	30	8.14	3.182	0.000656445	GRN	granulin	12	16811917	16812384	trans
Ssc.14563.1.S1_at	18	9	5.79	2.328	0.00468396	GRN	granulin	12	16811917	16812384	trans
Ssc.14573.1.S1_at	3	0	5.46	2.205	0.00622771			1	80784559	80785046	trans
Ssc.14573.1.S1_at	16	84	8.02	3.141	0.000723854			1	80784559	80785046	trans
Ssc.14592.2.A1_at	18	8	5.32	2.153	0.00703259	CLIC4	chloride intracellular channel 4	14	236300795	236300920	trans
Ssc.1461.1.S1_at	10	123	6.48	2.585	0.00260076	COX7C_PIG	Cytochrome c oxidase subunit 7C, mitochondrial Precursor (Cytochrome c oxidase polypeptide VIIc) [Source:UniProtKB/Swiss-Prot;Acc:Q1W0Y2]	2	83941283	83941505	trans
Ssc.1465.1.S1_at	12	115	5.77	2.323	0.00476522	NADPH	2,4-dienoyl CoA reductase 1, mitochondrial	4	47901914	47937394	trans
Ssc.1468.1.S1_at	17	25	7.37	2.908	0.00123497	EXOC2	exocyst complex component 2	7	137854	138452	trans
Ssc.1475.1.A1_at	6	61	6.18	2.474	0.00335485	NCOA3	nuclear receptor coactivator 3	17	51935537	51935939	trans
Ssc.1475.1.A1_at	18	94	5.6	2.258	0.00551724	NCOA3	nuclear receptor coactivator 3	17	51935537	51935939	trans
Ssc.14764.1.A1_at	1	28	6.36	2.539	0.00289776	GADD45B	growth arrest and DNA-damage-inducible, beta	2	2429069	2429252	trans
Ssc.1480.1.S1_at	15	4	6.03	2.419	0.00381292	PSMD1	proteasome (prosome, macropain) 26S subunit, non-ATPase, 1	15	124295482	124399326	cis
Ssc.1480.1.S1_at	2	54	5.51	2.226	0.00596375	PSMD1	proteasome (prosome, macropain) 26S subunit, non-ATPase, 1	15	124295482	124399326	trans
Ssc.1480.1.S1_at	5	37	6.41	2.559	0.00275949	PSMD1	proteasome (prosome, macropain) 26S subunit, non-ATPase, 1	15	124295482	124399326	trans
Ssc.14851.1.S1_at	5	141	5.88	2.362	0.00433555	APPL2	adaptor protein, phosphotyrosine interaction, PH domain and leucine zipper containing 2	5	74941336	74942526	cis
Ssc.14851.1.S1_at	14	71	6.43	2.565	0.00271315	APPL2	adaptor protein, phosphotyrosine interaction, PH domain and leucine zipper containing 2	5	74941336	74942526	trans
Ssc.14898.2.S1_at	10	137	6.36	2.541	0.00287895	B4GALNT1	beta-1,4-N-acetyl-galactosaminyl transferase 1	5	21673482	21673911	trans
Ssc.14942.1.S1_at	3	37	5.43	2.195	0.00639182	GAPDH	glyceraldehyde-3-phosphate dehydrogenase	5	60051064	60051394	trans
Ssc.14942.1.S1_s_at	5	3	5.68	2.29	0.00514922	GAPDH	glyceraldehyde-3-phosphate dehydrogenase	5	60051064	60051394	cis
Ssc.14942.1.S1_s_at	12	66	7.22	2.855	0.00139861	GAPDH	glyceraldehyde-3-phosphate dehydrogenase	5	60051064	60051394	trans
Ssc.1496.1.S1_at	13	65	8.25	3.223	0.000600324	NME6	Nucleoside diphosphate kinase 6 (NDP kinase 6)(NDK 6)(EC 2.7.4.6)(nm23-H6)(Inhibitor of p53-induced apoptosis-alpha)(IPIA-alpha) [Source:UniProtKB/Swiss-Prot;Acc:O75414]	13	25946486	25946939	cis
Ssc.1496.1.S1_at	15	84	5.18	2.099	0.0079448	NME6	Nucleoside diphosphate kinase 6 (NDP kinase 6)(NDK 6)(EC 2.7.4.6)(nm23-H6)(Inhibitor of p53-induced apoptosis-alpha)(IPIA-alpha) [Source:UniProtKB/Swiss-Prot;Acc:O75414]	13	25946486	25946939	trans
Ssc.1498.1.S1_at	3	86	6.83	2.712	0.00193684	PSMB5	Homo sapiens proteasome (prosome, macropain) subunit, beta type, 5 (PSMB5), transcript variant 2, mRNA	7	82373321	82373771	trans
Ssc.1499.1.S1_at	18	42	6.03	2.418	0.00381292	UNC50	unc-50 homolog (C. elegans)	3	51267308	51267656	trans
Ssc.1500.1.S1_a_at	9	36	5.33	2.158	0.0069717	RPL28	ribosomal protein L28	6	41328898	41329093	trans
Ssc.1500.1.S1_a_at	13	40	6.4	2.556	0.00278297	RPL28	ribosomal protein L28	6	41328898	41329093	trans
Ssc.1501.1.S1_at	12	58	8.28	3.232	0.000585891	CRELD1	cysteine-rich with EGF-like domains 1	13	55390052	55390520	trans
Ssc.1501.1.S1_at	17	40	5.09	2.065	0.00859469	CRELD1	cysteine-rich with EGF-like domains 1	13	55390052	55390520	trans
Ssc.1502.1.S1_at	5	90	5.6	2.259	0.00551724	C14orf19	chromosome 14 open reading frame 19	X	55018967	55019441	trans
Ssc.15030.1.S1_a_at	13	44	5.73	2.307	0.00493211	ATP2A1	ATPase, Ca++ transporting, cardiac muscle, fast twitch 1	3	16678248	16678441	trans
Ssc.15034.1.S1_at	14	62	4.97	2.02	0.00954724	C10orf97	chromosome 10 open reading frame 97	10	43990822	43991341	trans
Ssc.1504.2.S1_at	2	47	5.02	2.04	0.0091378	ABCF1	ATP-binding cassette, sub-family F (GCN20), member 1	7	26843999	26844232	trans
Ssc.1505.2.S1_at	17	36	7.41	2.924	0.00119476	NCOR2	nuclear receptor co-repressor 2	14	28916856	28917296	trans
Ssc.1507.1.A1_at	13	39	6.33	2.529	0.00295316	RNF26	ring finger protein 26	9	45157709	45158049	trans
Ssc.1507.1.A1_at	15	63	5.2	2.106	0.00780737	RNF26	ring finger protein 26	9	45157709	45158049	trans
Ssc.1509.1.S1_at	5	0	5.08	2.064	0.0086702	TNFRSF21	tumor necrosis factor receptor superfamily, member 21	7	49419988	49420780	trans
Ssc.15103.1.S1_at	14	80	12.36	4.605	2.47785e-05	NDUFS6	NADH dehydrogenase (ubiquinone) Fe-S protein 6, 13kDa (NADH-coenzyme Q reductase)	16	76528197	76528503	trans
Ssc.15103.2.S1_at	3	74	5.15	2.087	0.00815562	IFRD2	interferon-related developmental regulator 2	13	27417735	27418487	trans
Ssc.1511.1.S1_a_at	5	150	6.28	2.513	0.00308125	AGMAT	agmatine ureohydrolase (agmatinase)	6	51359183	51359592	trans
Ssc.15133.1.A1_at	13	41	6.62	2.638	0.00231084	PGLS	6-phosphogluconolactonase	2	61759961	61760380	trans
Ssc.15145.1.S1_at	14	74	5.07	2.058	0.00874639	MRPS31	mitochondrial ribosomal protein S31	11	15409226	15409575	trans
Ssc.15155.1.S1_a_at	8	0	5.87	2.361	0.00437291	RPL22	ribosomal protein L22	6	45393152	45402719	trans
Ssc.1516.1.A1_at	9	46	4.95	2.014	0.00971625	FARP1	FERM, RhoGEF (ARHGEF) and pleckstrin domain protein 1 (chondrocyte-derived)	11	68472080	68473003	trans
Ssc.1516.1.A1_at	17	80	5.08	2.062	0.0086702	FARP1	FERM, RhoGEF (ARHGEF) and pleckstrin domain protein 1 (chondrocyte-derived)	11	68472080	68473003	trans
Ssc.15164.2.S1_at	3	0	5.35	2.165	0.00685154	DUSP28	dual specificity phosphatase 28	15	131709681	131710178	trans
Ssc.15173.2.A1_at	12	113	6.2	2.481	0.0032982	LAMA5	laminin, alpha 5
Ssc.1520.1.A1_at	8	110	6.68	2.658	0.00219696	RET	ret proto-oncogene	14	63741571	63742082	trans
Ssc.15219.1.S1_at	1	0	5.05	2.048	0.00893909	LOC100131892	PREDICTED: Homo sapiens hypothetical protein LOC100131892 (LOC100131892), mRNA	3	16468256	16469355	trans
Ssc.15219.1.S1_at	4	67	5.13	2.083	0.00829935	LOC100131892	PREDICTED: Homo sapiens hypothetical protein LOC100131892 (LOC100131892), mRNA	3	16468256	16469355	trans
Ssc.15219.1.S1_at	10	123	7.82	3.071	0.000852446	LOC100131892	PREDICTED: Homo sapiens hypothetical protein LOC100131892 (LOC100131892), mRNA	3	16468256	16469355	trans
Ssc.1522.1.S1_at	2	99	5.54	2.236	0.00581093	HMGN4	high mobility group nucleosomal binding domain 4	7	22319144	22319431	trans
Ssc.1522.1.S1_at	4	67	5.76	2.319	0.00480639	HMGN4	high mobility group nucleosomal binding domain 4	7	22319144	22319431	trans
Ssc.1522.2.A1_at	4	66	5.47	2.209	0.00617397	LOC100157353	PREDICTED: Sus scrofa similar to High mobility group nucleosomal binding domain 4 (LOC100157353), mRNA	7	20982615	20986818	trans
Ssc.15224.1.S1_at	3	86	6.34	2.534	0.00292821	LOC634417	PREDICTED: Mus musculus similar to fos-like antigen 2 (LOC634417), mRNA	3	28493094	28492891	cis
Ssc.15224.1.S1_at	1	79	7.95	3.112	0.000773875	LOC634417	PREDICTED: Mus musculus similar to fos-like antigen 2 (LOC634417), mRNA	3	28493094	28492891	trans
Ssc.15224.2.S1_at	3	86	6.16	2.468	0.0034125	LOC634417	PREDICTED: Mus musculus similar to fos-like antigen 2 (LOC634417), mRNA	3	28492071	28492269	cis
Ssc.15224.3.A1_at	3	0	5.78	2.325	0.00472441	LOC634417	PREDICTED: Mus musculus similar to fos-like antigen 2 (LOC634417), mRNA	3	28492916	28493093	cis
Ssc.15224.3.A1_at	16	63	6.25	2.501	0.00316083	LOC634417	PREDICTED: Mus musculus similar to fos-like antigen 2 (LOC634417), mRNA	3	28492916	28493093	trans
Ssc.15228.1.A1_at	12	86	5.63	2.269	0.00537616	ADDL	adducin 3 (gamma)	14	126186889	126187347	trans
Ssc.15228.1.A1_at	17	0	5.67	2.286	0.00519381	ADDL	adducin 3 (gamma)	14	126186889	126187347	trans
Ssc.15231.1.S1_at	3	86	7.53	2.966	0.00108199	C1orf123	UPF0587 protein C1orf123 [Source:UniProtKB/Swiss-Prot;Acc:Q9NWV4]	6	112905684	112905990	trans
Ssc.15231.1.S1_at	5	137	6.16	2.465	0.0034125	C1orf123	UPF0587 protein C1orf123 [Source:UniProtKB/Swiss-Prot;Acc:Q9NWV4]	6	112905684	112905990	trans
Ssc.15232.2.A1_a_at	12	112	6.35	2.535	0.00290347	MTX2	Homo sapiens metaxin 2 (MTX2), transcript variant 2, mRNA	15	176910467	176910628	trans
Ssc.15236.1.A1_at	2	3	4.92	2.001	0.00997557	IP6K2	inositol hexakisphosphate kinase 2	13	26402749	26403348	trans
Ssc.15239.1.S1_at	9	56	5.82	2.339	0.00456473	DBT	dihydrolipoamide branched chain transacylase E2	4	122786558	122787120	trans
Ssc.15240.3.A1_at	2	42	6.09	2.441	0.00362243	PPP1R13L	Homo sapiens protein phosphatase 1, regulatory (inhibitor) subunit 13 like (PPP1R13L), transcript variant 1, mRNA
Ssc.15240.3.A1_at	10	35	4.96	2.016	0.00963137	PPP1R13L	Homo sapiens protein phosphatase 1, regulatory (inhibitor) subunit 13 like (PPP1R13L), transcript variant 1, mRNA
Ssc.15240.3.A1_at	13	123	6.16	2.466	0.0034125	PPP1R13L	Homo sapiens protein phosphatase 1, regulatory (inhibitor) subunit 13 like (PPP1R13L), transcript variant 1, mRNA
Ssc.15242.1.S1_at	16	71	5.42	2.191	0.00644751	TNFRSF1B	tumor necrosis factor receptor superfamily, member 1B
Ssc.15243.1.S1_at	12	89	5.81	2.336	0.00460413	MLL2	myeloid/lymphoid or mixed-lineage leukemia 2	5	47699409	47699049	trans
Ssc.15245.2.S1_a_at	5	91	5.63	2.269	0.00537616	NGRN	neugrin, neurite outgrowth associated
Ssc.15245.2.S1_a_at	14	74	5.66	2.281	0.00523879	NGRN	neugrin, neurite outgrowth associated
Ssc.15248.1.S1_at	17	55	6.5	2.594	0.00255715	APLP2	Homo sapiens amyloid beta (A4) precursor-like protein 2 (APLP2), transcript variant 6, transcribed RNA	9	55267240	55267469	trans
Ssc.15249.1.S1_at	6	61	4.99	2.027	0.00938124	BBS4	Bardet-Biedl syndrome 4	7	602556	602038	trans
Ssc.15249.1.S1_at	15	55	5.44	2.197	0.00633663	BBS4	Bardet-Biedl syndrome 4	7	602556	602038	trans
Ssc.15250.1.S1_at	13	44	8.9	3.449	0.00035564	CD82	Homo sapiens CD82 molecule (CD82), transcript variant 2, mRNA	2	16274312	16274822	trans
Ssc.15250.1.S1_at	14	96	5.31	2.149	0.00709402	CD82	Homo sapiens CD82 molecule (CD82), transcript variant 2, mRNA	2	16274312	16274822	trans
Ssc.15252.1.S1_at	7	128	4.93	2.004	0.00988835	DGKZ	diacylglycerol kinase, zeta 104kDa	2	14232390	14232846	trans
Ssc.15252.1.S1_at	11	29	5.33	2.156	0.0069717	DGKZ	diacylglycerol kinase, zeta 104kDa	2	14232390	14232846	trans
Ssc.15255.1.S1_a_at	1	9	7.56	2.974	0.00106494	MGC33346	cation channel, sperm associated 2	1	133897534	133897775	cis
Ssc.15255.1.S1_a_at	6	67	5.14	2.083	0.00822717	MGC33346	cation channel, sperm associated 2	1	133897534	133897775	trans
Ssc.15255.1.S1_a_at	14	74	5.22	2.117	0.00767239	MGC33346	cation channel, sperm associated 2	1	133897534	133897775	trans
Ssc.15257.1.S1_a_at	4	58	5.49	2.217	0.00606793	PPP6C	Homo sapiens protein phosphatase 6, catalytic subunit (PPP6C), transcript variant 3, mRNA	1	280772250	280772520	trans
Ssc.15257.1.S1_a_at	14	65	5.4	2.183	0.00656038	PPP6C	Homo sapiens protein phosphatase 6, catalytic subunit (PPP6C), transcript variant 3, mRNA	1	280772250	280772520	trans
Ssc.15267.1.S1_at	5	75	5.65	2.275	0.00528418	PLEKHF1	pleckstrin homology domain containing, family F (with FYVE domain) member 1	6	26869032	26869499	trans
Ssc.15267.1.S1_at	11	61	5.7	2.294	0.00506122	PLEKHF1	pleckstrin homology domain containing, family F (with FYVE domain) member 1	6	26869032	26869499	trans
Ssc.15267.1.S1_at	16	86	12.18	4.549	2.8325e-05	PLEKHF1	pleckstrin homology domain containing, family F (with FYVE domain) member 1	6	26869032	26869499	trans
Ssc.15269.1.S1_at	13	43	11.23	4.238	5.78704e-05	ZMIZ2	Homo sapiens zinc finger, MIZ-type containing 2 (ZMIZ2), transcript variant 2, mRNA	18	49030760	49031578	trans
Ssc.1527.1.A1_at	2	5	7.86	3.083	0.000824968	Slc20a1	Mus musculus solute carrier family 20, member 1 (Slc20a1), mRNA	3	39163696	39164178	trans
Ssc.1527.2.A1_at	2	0	7.41	2.923	0.00119476	Slc20a1	Mus musculus solute carrier family 20, member 1 (Slc20a1), mRNA	3	39163817	39164178	trans
Ssc.1527.2.A1_at	13	118	5.34	2.159	0.00691135	Slc20a1	Mus musculus solute carrier family 20, member 1 (Slc20a1), mRNA	3	39163817	39164178	trans
Ssc.15271.1.A1_at	15	41	5.79	2.328	0.00468396	Fgfr1op	Mus musculus Fgfr1 oncogene partner (Fgfr1op), mRNA	1	3141147	3141508	trans
Ssc.15274.1.S1_a_at	13	48	6.43	2.568	0.00271315	CCS	copper chaperone for superoxide dismutase	2	4163368	4163725	trans
Ssc.15274.1.S1_at	9	44	5.74	2.311	0.00488984	CCS_PIG	Copper chaperone for superoxide dismutase (Superoxide dismutase copper chaperone) [Source:UniProtKB/Swiss-Prot;Acc:Q6PWT7]	2	4163368	4163725	trans
Ssc.15274.1.S1_at	13	40	6.7	2.665	0.0021603	CCS_PIG	Copper chaperone for superoxide dismutase (Superoxide dismutase copper chaperone) [Source:UniProtKB/Swiss-Prot;Acc:Q6PWT7]	2	4163368	4163725	trans
Ssc.15282.1.S1_at	15	80	6.8	2.7	0.0019862	EFTUD2	elongation factor Tu GTP binding domain containing 2	12	16376693	16377152	trans
Ssc.15282.1.S1_at	17	33	9.18	3.545	0.000284505	EFTUD2	elongation factor Tu GTP binding domain containing 2	12	16376693	16377152	trans
Ssc.15283.1.A1_at	9	82	7.21	2.852	0.00141028			5	5865794	5866156	trans
Ssc.15288.1.S1_at	12	107	5	2.031	0.00929936	2510003E04Rik	Mus musculus RIKEN cDNA 2510003E04 gene (2510003E04Rik), mRNA	5	46299952	46300353	trans
Ssc.15294.1.S1_at	9	27	5.66	2.282	0.00523879	EIF2B4	eukaryotic translation initiation factor 2B, subunit 4 delta, 67kDa	3	70370872	70371060	trans
Ssc.15296.1.S1_at	9	82	5.09	2.067	0.00859469	CD53	Homo sapiens CD53 molecule (CD53), transcript variant 1, mRNA	4	113726727	113727650	trans
Ssc.15302.1.S1_at	2	54	5.8	2.332	0.00464387	F2	coagulation factor II (thrombin)	2	13990187	13990511	cis
Ssc.15302.1.S1_at	3	2	5.18	2.101	0.0079448	F2	coagulation factor II (thrombin)	2	13990187	13990511	trans
Ssc.15306.1.S1_at	8	0	6.53	2.604	0.00249315	GGH	gamma-glutamyl hydrolase (conjugase, folylpolygammaglutamyl hydrolase)	4	73671434	73671858	trans
Ssc.15309.1.S1_at	9	0	6	2.407	0.003912	EBF1	early B-cell factor 1	16	62441941	62442287	trans
Ssc.15312.1.S1_at	15	0	5.37	2.171	0.00673352	HDAC4	histone deacetylase 4	15	239635872	239635720	cis
Ssc.15312.1.S1_at	5	70	6.63	2.64	0.00229145	HDAC4	histone deacetylase 4	15	239635872	239635720	trans
Ssc.15312.1.S1_at	16	82	6.62	2.637	0.00231084	HDAC4	histone deacetylase 4	15	239635872	239635720	trans
Ssc.1532.1.S1_at	15	84	5.98	2.402	0.00397952	LOC100158021	PREDICTED: Sus scrofa misc_RNA (LOC100158021), miscRNA
Ssc.1532.2.A1_at	9	56	5.31	2.15	0.00709402	XPNPEP3	X-prolyl aminopeptidase (aminopeptidase P) 3, putative
Ssc.15326.1.S1_at	5	33	5.81	2.336	0.00460413	IRS1	insulin receptor substrate 1
Ssc.15326.1.S1_at	13	53	5.51	2.226	0.00596375	IRS1	insulin receptor substrate 1
Ssc.1534.1.A1_at	12	75	5.57	2.249	0.00566213	SORBS1	Homo sapiens sorbin and SH3 domain containing 1 (SORBS1), transcript variant 7, mRNA	14	111951779	111952551	trans
Ssc.1534.1.A1_at	16	97	6.04	2.423	0.00378047	SORBS1	Homo sapiens sorbin and SH3 domain containing 1 (SORBS1), transcript variant 7, mRNA	14	111951779	111952551	trans
Ssc.1534.1.A1_at	18	82	5.59	2.254	0.00556511	SORBS1	Homo sapiens sorbin and SH3 domain containing 1 (SORBS1), transcript variant 7, mRNA	14	111951779	111952551	trans
Ssc.15352.1.S1_at	13	36	5.16	2.091	0.00808472	FAM117A	family with sequence similarity 117, member A	12	23223824	23224113	trans
Ssc.15360.1.A1_a_at	15	70	5.56	2.243	0.00571129	SOX18	SRY (sex determining region Y)-box 18	4	79685933	79687869	trans
Ssc.1537.1.S2_at	9	82	5.23	2.118	0.0076058	YKT6	YKT6 v-SNARE homolog (S. cerevisiae)	9	67519692	67520269	cis
Ssc.1537.1.S2_at	13	40	10.05	3.842	0.000143473	YKT6	YKT6 v-SNARE homolog (S. cerevisiae)	9	67519692	67520269	trans
Ssc.15372.1.A1_at	13	56	5.47	2.209	0.00617397			X	53436258	53436836	trans
Ssc.15374.1.S1_at	7	44	7.35	2.9	0.0012556	COL14A1	collagen, type XIV, alpha 1	4	18444895	18445110	trans
Ssc.15374.1.S1_at	11	16	5.16	2.093	0.00808472	COL14A1	collagen, type XIV, alpha 1	4	18444895	18445110	trans
Ssc.15374.1.S1_at	18	15	6.11	2.449	0.00356113	COL14A1	collagen, type XIV, alpha 1	4	18444895	18445110	trans
Ssc.15379.1.S1_at	10	116	7.25	2.866	0.00136419	DGAT2	diacylglycerol O-acyltransferase homolog 2 (mouse)	9	9833335	9834298	trans
Ssc.15393.1.S1_at	7	33	11.1	4.194	6.38861e-05	SIRT5	sirtuin (silent mating type information regulation 2 homolog) 5 (S. cerevisiae)	7	10192040	10192226	cis
Ssc.15397.1.S1_at	14	0	5.31	2.149	0.00709402	LMCD1	LIM and cysteine-rich domains 1	13	54501199	54501649	trans
Ssc.15397.2.S1_at	14	0	5.26	2.13	0.00740958	LMCD1	LIM and cysteine-rich domains 1	13	54515098	54515490	trans
Ssc.15401.1.S1_at	7	18	5.24	2.124	0.00753981	TBX1	T-box transcription factor TBX1 (T-box protein 1)(Testis-specific T-box protein) [Source:UniProtKB/Swiss-Prot;Acc:O43435]	14	52550639	52550984	trans
Ssc.15401.1.S1_at	15	66	6.15	2.462	0.00344171	TBX1	T-box transcription factor TBX1 (T-box protein 1)(Testis-specific T-box protein) [Source:UniProtKB/Swiss-Prot;Acc:O43435]	14	52550639	52550984	trans
Ssc.15403.1.S1_at	10	127	7.46	2.939	0.00114637	AMOTL1	angiomotin like 1	9	27315728	27316255	trans
Ssc.15403.1.S1_at	13	37	6.16	2.469	0.0034125	AMOTL1	angiomotin like 1	9	27315728	27316255	trans
Ssc.15405.1.S1_at	12	66	5.89	2.367	0.00429852	C1QB	complement component 1, q subcomponent, B chain	1	8342188	8342412	trans
Ssc.15421.2.S1_a_at	9	34	5.08	2.063	0.0086702	CT043_PIG	UPF0549 protein C20orf43 homolog [Source:UniProtKB/Swiss-Prot;Acc:A5GFW7]	17	59618819	59619175	trans
Ssc.15421.2.S1_at	2	47	5.08	2.062	0.0086702	C20orf43	chromosome 20 open reading frame 43	17	59618819	59619175	trans
Ssc.15421.2.S1_at	14	96	7.3	2.882	0.00130874	C20orf43	chromosome 20 open reading frame 43	17	59618819	59619175	trans
Ssc.1543.1.A1_at	2	46	6.21	2.485	0.00327024	dJ196E23.2	family with sequence similarity 3, member A	X	123141985	123142162	trans
Ssc.15430.1.A1_at	12	84	5.69	2.291	0.00510503	MTAP	methylthioadenosine phosphorylase	1	245211	244751	trans
Ssc.15431.1.S1_at	5	90	4.97	2.022	0.00954724	COPB1	Homo sapiens coatomer protein complex, subunit beta 1 (COPB1), transcript variant 3, mRNA	2	41796585	41796792	trans
Ssc.1544.1.S1_at	14	74	5.3	2.146	0.00715601	MYH7	myosin, heavy chain 7, cardiac muscle, beta	7	82146646	82147099	trans
Ssc.15443.1.S1_at	16	71	5.72	2.302	0.00497477	SBNO2	strawberry notch homolog 2 (Drosophila)	17	40397315	40397524	trans
Ssc.1545.1.A1_at	6	0	5.67	2.285	0.00519381	TCF25	transcription factor 25 (basic helix-loop-helix)	6	155149	155508	cis
Ssc.1545.1.A1_at	9	42	6.19	2.48	0.0033264	TCF25	transcription factor 25 (basic helix-loop-helix)	6	155149	155508	trans
Ssc.1545.1.A1_at	13	36	6.38	2.547	0.00283054	TCF25	transcription factor 25 (basic helix-loop-helix)	6	155149	155508	trans
Ssc.1545.2.S1_at	9	43	8.29	3.234	0.00058116	TCF25	transcription factor 25 (basic helix-loop-helix)	6	61909	62281	trans
Ssc.1545.2.S1_at	13	28	4.99	2.03	0.00938124	TCF25	transcription factor 25 (basic helix-loop-helix)	6	61909	62281	trans
Ssc.15452.1.S1_at	5	3	5.75	2.314	0.00484793	ARIH2	ariadne homolog 2 (Drosophila)	13	26544457	26544739	trans
Ssc.15453.3.S1_a_at	17	44	5.39	2.178	0.00661758	GEMIN7	Homo sapiens gem (nuclear organelle) associated protein 7 (GEMIN7), transcript variant 1, mRNA	6	50285322	50285603	trans
Ssc.15454.1.A1_at	1	60	5.47	2.209	0.00620468			11	4962475	4962696	trans
Ssc.15456.1.S1_at	16	33	5.08	2.06	0.0086702	LOC653888	PREDICTED: Homo sapiens similar to p41-Arc (LOC653888), mRNA	3	5471871	5472172	trans
Ssc.1546.1.S1_at	1	117	5.56	2.242	0.00574055	AZIN1	Homo sapiens antizyme inhibitor 1 (AZIN1), transcript variant 2, mRNA	9	120017048	120017189	trans
Ssc.15463.1.S1_at	9	4	8.11	3.173	0.000672668	LOC731605	PREDICTED: Homo sapiens similar to BCL2-associated transcription factor 1, transcript variant 2 (LOC731605), mRNA	1	29293450	29293958	trans
Ssc.15467.1.A1_at	9	0	5.12	2.076	0.0083722	SNX9	sorting nexin 9	1	158284010	158284164	trans
Ssc.15469.2.S1_at	9	2	5.73	2.306	0.00493211	LOC732402	PREDICTED: Homo sapiens hypothetical LOC732402 (LOC732402), mRNA	1	170663440	170663941	trans
Ssc.15469.2.S1_at	13	45	6.39	2.55	0.00280665	LOC732402	PREDICTED: Homo sapiens hypothetical LOC732402 (LOC732402), mRNA	1	170663440	170663941	trans
Ssc.1548.1.S1_at	3	86	6.62	2.635	0.00231084	PIGC	phosphatidylinositol glycan anchor biosynthesis, class C	9	108110281	108111194	trans
Ssc.15480.1.S1_at	15	48	7.2	2.849	0.00142206	F2RL2	coagulation factor II (thrombin) receptor-like 2	2	74471011	74471357	trans
Ssc.15492.1.S1_at	2	0	4.97	2.02	0.00954724	TRIB1	tribbles homolog 1 (Drosophila)	4	13974369	13974927	trans
Ssc.15492.1.S1_at	3	2	6.83	2.714	0.00193684	TRIB1	tribbles homolog 1 (Drosophila)	4	13974369	13974927	trans
Ssc.15492.1.S1_at	16	78	7.38	2.913	0.00122479	TRIB1	tribbles homolog 1 (Drosophila)	4	13974369	13974927	trans
Ssc.15493.1.S1_at	6	50	6.53	2.601	0.00249315
Ssc.15508.1.S1_at	9	73	4.92	2.001	0.00997557	MYADM	myeloid-associated differentiation marker	6	40201832	40202421	trans
Ssc.15508.1.S1_at	16	69	11.34	4.272	5.32362e-05	MYADM	myeloid-associated differentiation marker	6	40201832	40202421	trans
Ssc.1551.1.S1_at	13	55	5.97	2.398	0.00401373	PLXND1	plexin D1	13	57439147	57439766	cis
Ssc.1551.1.S1_at	12	151	5.83	2.345	0.00452569	PLXND1	plexin D1	13	57439147	57439766	trans
Ssc.1551.1.S1_at	16	50	6.3	2.519	0.00302934	PLXND1	plexin D1	13	57439147	57439766	trans
Ssc.15513.1.S1_at	14	87	6.94	2.753	0.00176637	Cox7a1	Mus musculus cytochrome c oxidase, subunit VIIa 1 (Cox7a1), mRNA	6	0	0	trans
Ssc.1554.2.S1_at	10	131	5.21	2.112	0.00773958	ZNF395	zinc finger protein 395	14	12120710	12121725	trans
Ssc.15541.1.A1_at	14	32	10.7	4.062	8.67594e-05	DKFZP586H2123	Homo sapiens regeneration associated muscle protease (DKFZP586H2123), transcript variant 2, mRNA	17	40938894	40939232	trans
Ssc.15543.1.A1_at	8	96	9.4	3.622	0.00023898	RBMS2	RNA binding motif, single stranded interacting protein 2	5	20950468	20951298	trans
Ssc.15544.1.A1_at	17	21	5.5	2.221	0.00601561	TCTN2	Homo sapiens tectonic family member 2 (TCTN2), transcript variant 2, mRNA	14	29412938	29413188	trans
Ssc.15554.1.A1_a_at	3	13	7.17	2.838	0.00145798	XRCC5	X-ray repair complementing defective repair in Chinese hamster cells 5 (double-strand-break rejoining)	15	111766724	111767031	trans
Ssc.15556.1.S1_at	16	70	5.01	2.036	0.00921822	CD44	Homo sapiens CD44 molecule (Indian blood group) (CD44), transcript variant 5, mRNA	2	24133043	24133949	trans
Ssc.15565.1.S1_at	15	61	5.07	2.06	0.00874639	LCP2	lymphocyte cytosolic protein 2 (SH2 domain containing leukocyte protein of 76kDa)	16	51030727	51031227	trans
Ssc.15576.1.S1_at	1	7	5.91	2.372	0.00424962	CEBPG	CCAAT/enhancer binding protein (C/EBP), gamma	6	28896155	28896985	trans
Ssc.15576.1.S1_at	4	48	6.04	2.424	0.00378047	CEBPG	CCAAT/enhancer binding protein (C/EBP), gamma	6	28896155	28896985	trans
Ssc.15578.1.A1_at	14	9	6.65	2.648	0.00225316	LRRC20	leucine rich repeat containing 20	14	76234736	76235166	cis
Ssc.15582.1.S1_at	17	26	5.43	2.194	0.00639182	ARHGAP18	Rho GTPase activating protein 18	1	34977642	35002935	trans
Ssc.15584.1.S1_at	14	96	5.7	2.296	0.00506122	Grcc10	Mus musculus gene rich cluster, C10 gene (Grcc10), mRNA	5	59838622	59838988	trans
Ssc.1559.1.S1_at	14	77	6.48	2.587	0.00260076	TMEM93	transmembrane protein 93	12	47053999	47054630	trans
Ssc.15591.1.S1_at	13	57	5.3	2.147	0.00715601	ALDH5A1	aldehyde dehydrogenase 5 family, member A1	7	20385988	20386308	trans
Ssc.15592.1.S1_at	12	151	5.62	2.267	0.00542277	OLFML3	olfactomedin-like 3	4	110910716	110911804	trans
Ssc.15593.1.S1_at	3	28	7.5	2.956	0.00110911	Axin1	Mus musculus axin 1 (Axin1), transcript variant 2, mRNA	8	2341521	2341820	trans
Ssc.15596.1.S1_at	16	60	5.79	2.328	0.00468396
Ssc.15598.1.S1_at	2	0	6.73	2.676	0.00210648	INSIG1	Homo sapiens insulin induced gene 1 (INSIG1), transcript variant 3, mRNA	18	2021715	2022320	trans
Ssc.15598.1.S1_at	13	64	5.36	2.168	0.00679227	INSIG1	Homo sapiens insulin induced gene 1 (INSIG1), transcript variant 3, mRNA	18	2021715	2022320	trans
Ssc.15600.1.S1_at	9	32	6.42	2.562	0.00273622	CPSF1	cleavage and polyadenylation specific factor 1, 160kDa	4	506870	507109	trans
Ssc.15600.1.S1_at	13	46	4.93	2.004	0.00988835	CPSF1	cleavage and polyadenylation specific factor 1, 160kDa	4	506870	507109	trans
Ssc.15600.1.S1_at	15	69	5.67	2.283	0.00519381	CPSF1	cleavage and polyadenylation specific factor 1, 160kDa	4	506870	507109	trans
Ssc.15600.1.S1_at	17	38	6.77	2.691	0.00203686	CPSF1	cleavage and polyadenylation specific factor 1, 160kDa	4	506870	507109	trans
Ssc.15602.1.S1_at	17	36	9.58	3.684	0.000207337	MAEA	macrophage erythroblast attacher
Ssc.15604.1.S1_at	2	50	5.7	2.294	0.00506122	RTN3	Homo sapiens reticulon 3 (RTN3), transcript variant 4, mRNA	2	6711203	6712070	cis
Ssc.15604.1.S1_at	4	56	5.1	2.071	0.00851986	RTN3	Homo sapiens reticulon 3 (RTN3), transcript variant 4, mRNA	2	6711203	6712070	trans
Ssc.15604.1.S1_at	8	0	7.01	2.778	0.00166599	RTN3	Homo sapiens reticulon 3 (RTN3), transcript variant 4, mRNA	2	6711203	6712070	trans
Ssc.15604.1.S1_at	9	56	5.68	2.287	0.00514922	RTN3	Homo sapiens reticulon 3 (RTN3), transcript variant 4, mRNA	2	6711203	6712070	trans
Ssc.15605.1.A1_at	9	0	5.7	2.294	0.00506122	H1FX	H1 histone family, member X	13	59249473	59249952	trans
Ssc.15609.1.S1_at	17	47	9.27	3.576	0.000264889	EGLN2	Homo sapiens egl nine homolog 2 (C. elegans) (EGLN2), transcript variant 3, mRNA	6	33676366	33677491	trans
Ssc.15613.1.A1_at	12	102	5.15	2.089	0.00815562	TMBIM4	Homo sapiens transmembrane BAX inhibitor motif containing 4 (TMBIM4), mRNA	5	30370377	30370718	trans
Ssc.1562.1.A1_at	10	117	7.5	2.953	0.00110911	FBXO28	Homo sapiens F-box protein 28 (FBXO28), transcript variant 2, mRNA	10	21152376	21153268	cis
Ssc.15622.1.S1_at	13	44	6.99	2.769	0.00169406	ANO10	anoctamin 10	13	22551916	22552469	cis
Ssc.15634.1.S1_at	10	123	6.86	2.724	0.00188873	CSNK2A1	casein kinase 2, alpha 1 polypeptide	17	36557483	36557811	trans
Ssc.15634.2.S1_a_at	10	123	7.97	3.121	0.000754005	CSNK2A1	casein kinase 2, alpha 1 polypeptide	17	36674094	36674324	trans
Ssc.15634.2.S1_a_at	13	52	5.62	2.266	0.00542277	CSNK2A1	casein kinase 2, alpha 1 polypeptide	17	36674094	36674324	trans
Ssc.15634.3.A1_s_at	3	86	8.98	3.478	0.000333624	CSNK2A1	casein kinase 2, alpha 1 polypeptide	17	36558636	36558937	trans
Ssc.15634.3.A1_s_at	10	116	5.36	2.17	0.00679227	CSNK2A1	casein kinase 2, alpha 1 polypeptide	17	36558636	36558937	trans
Ssc.15634.3.A1_s_at	14	60	6.74	2.68	0.00208885	CSNK2A1	casein kinase 2, alpha 1 polypeptide	17	36558636	36558937	trans
Ssc.15635.1.S1_a_at	11	15	5.41	2.187	0.00650369	LOC100155530	PREDICTED: Sus scrofa similar to catechol-O-methyltransferase, transcript variant 1 (LOC100155530), mRNA	14	53275529	53275845	trans
Ssc.15639.1.A1_at	2	49	5.57	2.248	0.00566213	Mettl14	Mus musculus methyltransferase like 14 (Mettl14), mRNA	8	90575133	90575530	trans
Ssc.1564.1.S1_at	13	45	10.02	3.834	0.000146868	UBE2I	ubiquitin-conjugating enzyme E2I (UBC9 homolog, yeast)	3	36201421	36202097	trans
Ssc.15640.1.S1_at	2	53	6.62	2.636	0.00231084	MT2A	metallothionein 2A
Ssc.15640.1.S1_at	7	11	5.07	2.059	0.00874639	MT2A	metallothionein 2A
Ssc.15642.1.A1_at	12	38	6.06	2.431	0.00371642	RNF114	ring finger protein 114	17	48003686	48003819	trans
Ssc.15650.1.A1_a_at	16	46	7.58	2.983	0.00103829	EVL	Enah/Vasp-like	7	130154882	130155615	trans
Ssc.15650.1.A1_at	4	106	6.42	2.565	0.00273622	EVL	Enah/Vasp-like	7	130154882	130155615	trans
Ssc.15655.1.S1_at	18	6	5.45	2.203	0.00628193	PAFAH1B2	platelet-activating factor acetylhydrolase, isoform Ib, beta subunit 30kDa	6	34238024	34238492	trans
Ssc.15656.1.S1_at	16	88	5.29	2.142	0.00721855	FBL	fibrillarin
Ssc.15660.2.S1_a_at	9	82	5.76	2.32	0.00480639	SYS1	SYS1 Golgi-localized integral membrane protein homolog (S. cerevisiae)	17	49699767	49700653	trans
Ssc.15660.2.S1_a_at	16	91	5.21	2.109	0.00773958	SYS1	SYS1 Golgi-localized integral membrane protein homolog (S. cerevisiae)	17	49699767	49700653	trans
Ssc.15661.1.S1_at	8	4	6.81	2.707	0.0019696	HEY1	hairy/enhancer-of-split related with YRPW motif 1	4	58934736	58935564	trans
Ssc.15661.1.S1_at	16	51	5.66	2.282	0.00523879	HEY1	hairy/enhancer-of-split related with YRPW motif 1	4	58934736	58935564	trans
Ssc.15663.1.S1_at	14	50	5.06	2.055	0.00882327	XRCC6	X-ray repair complementing defective repair in Chinese hamster cells 6	5	3448006	3448477	trans
Ssc.15664.1.S1_at	18	9	5.75	2.313	0.00484793	C6orf145	chromosome 6 open reading frame 145	7	2524973	2525964	trans
Ssc.15665.1.A1_at	5	90	5.16	2.092	0.00808472	RPS6	ribosomal protein S6	8	96344866	96345742	trans
Ssc.15665.1.S1_at	12	107	5.32	2.152	0.00703259	RPS6	ribosomal protein S6	8	96344866	96345742	trans
Ssc.15669.2.S1_at	12	117	5.85	2.352	0.00444862
Ssc.1567.3.A1_at	5	0	5.33	2.157	0.0069717	PDCD11	programmed cell death 11	14	119493335	119493713	trans
Ssc.1567.3.A1_at	8	0	6.07	2.432	0.00368481	PDCD11	programmed cell death 11	14	119493335	119493713	trans
Ssc.15671.1.S1_at	3	37	5	2.033	0.00929936	Twist1	Mus musculus twist homolog 1 (Drosophila) (Twist1), mRNA
Ssc.15674.1.A1_at	12	32	8.01	3.138	0.000729784	CTSL2	cathepsin L2	10	26755515	26755949	trans
Ssc.15678.1.A1_s_at	10	0	9.77	3.748	0.00017858	LOC100292752	PREDICTED: Homo sapiens hypothetical protein LOC100292752 (LOC100292752), mRNA	7	130782446	130782763	trans
Ssc.15679.1.A1_at	1	53	5.16	2.091	0.00812086	LOC100154950	PREDICTED: Sus scrofa similar to Solute carrier family 18 (vesicular monoamine), member 2 (LOC100154950), mRNA	3	62915278	62916027	trans
Ssc.1568.1.A1_at	5	39	5.12	2.076	0.0083722	GSPT1	Homo sapiens G1 to S phase transition 1 (GSPT1), transcript variant 2, mRNA	X	31552210	31552363	trans
Ssc.1568.1.A1_at	14	0	5.07	2.057	0.00874639	GSPT1	Homo sapiens G1 to S phase transition 1 (GSPT1), transcript variant 2, mRNA	X	31552210	31552363	trans
Ssc.1568.1.A1_at	15	8	5.5	2.222	0.00601561	GSPT1	Homo sapiens G1 to S phase transition 1 (GSPT1), transcript variant 2, mRNA	X	31552210	31552363	trans
Ssc.15703.1.S1_at	13	42	6.34	2.533	0.00292821	B0LXP3_PIG	NF-kappaB transcription factor p65 subunit [Source:UniProtKB/TrEMBL;Acc:B0LXP3]	2	4994411	5002906	trans
Ssc.15709.1.S1_at	2	47	5.49	2.218	0.00606793	CDC37	cell division cycle 37 homolog (S. cerevisiae)	2	53103708	53104326	cis
Ssc.15710.1.A1_at	14	72	6.4	2.555	0.00278297	SAMD4A	Homo sapiens sterile alpha motif domain containing 4A (SAMD4A), transcript variant 3, mRNA	1	192710208	192710586	trans
Ssc.15710.2.S1_at	13	55	5	2.032	0.00929936	SAMD4A	Homo sapiens sterile alpha motif domain containing 4A (SAMD4A), transcript variant 3, mRNA	1	192709370	192709635	trans
Ssc.15710.2.S1_at	14	66	5.1	2.069	0.00851986	SAMD4A	Homo sapiens sterile alpha motif domain containing 4A (SAMD4A), transcript variant 3, mRNA	1	192709370	192709635	trans
Ssc.15711.1.S1_at	13	40	9.11	3.52	0.000300789	Praf2	Mus musculus PRA1 domain family 2 (Praf2), mRNA	X	42583531	42584035	trans
Ssc.15717.3.S1_at	3	85	5.21	2.11	0.00773958	VPS4B	vacuolar protein sorting 4 homolog B (S. cerevisiae)	6	67911545	67911652	trans
Ssc.15718.1.A1_at	8	0	5.49	2.215	0.00606793	CHGB	chromogranin B (secretogranin 1)	17	13894619	13896414	trans
Ssc.1572.1.S1_at	1	55	4.93	2.004	0.009929	GLE1	GLE1 RNA export mediator homolog (yeast)	1	283603389	283603826	cis
Ssc.15720.1.A1_at	16	47	6.66	2.651	0.00223427	CNDP2	CNDP dipeptidase 2 (metallopeptidase M20 family)	1	157042763	157043456	trans
Ssc.15721.1.S1_at	5	138	5.6	2.259	0.00551724	Snf8	Mus musculus SNF8, ESCRT-II complex subunit, homolog (S. cerevisiae) (Snf8), mRNA	12	22696967	22697218	trans
Ssc.15722.1.S1_at	18	8	5.77	2.323	0.00476522	LRPAP1	low density lipoprotein receptor-related protein associated protein 1	8	1585287	1585715	trans
Ssc.15729.1.A1_at	10	123	4.95	2.014	0.00971625	UBE2E1	Homo sapiens ubiquitin-conjugating enzyme E2E 1 (UBC4/5 homolog, yeast) (UBE2E1), transcript variant 2, mRNA	13	8428210	8428421	trans
Ssc.15738.1.S1_at	16	36	8.75	3.396	0.000401038	TMED3	transmembrane emp24 protein transport domain containing 3	7	54466638	54466971	trans
Ssc.1574.1.S1_at	1	142	6.05	2.422	0.00377069	EIF1AD	Homo sapiens eukaryotic translation initiation factor 1A domain containing (EIF1AD), mRNA	2	4712541	4712879	trans
Ssc.1574.1.S1_at	8	110	5.76	2.317	0.00480639	EIF1AD	Homo sapiens eukaryotic translation initiation factor 1A domain containing (EIF1AD), mRNA	2	4712541	4712879	trans
Ssc.15742.2.S1_a_at	2	54	8.34	3.253	0.000558087	CYP2A13	cytochrome P450, family 2, subfamily A, polypeptide 13	6	33821561	33821826	trans
Ssc.15742.2.S1_a_at	14	1	5.95	2.389	0.00408306	CYP2A13	cytochrome P450, family 2, subfamily A, polypeptide 13	6	33821561	33821826	trans
Ssc.15747.1.S1_at	13	122	5.76	2.32	0.00480639	CD34	CD34 molecule	9	127117754	127119058	trans
Ssc.15749.1.S1_at	16	54	5.73	2.306	0.00493211	CCND2	cyclin D2	5	61964653	61964951	trans
Ssc.1577.1.S1_at	3	81	5.04	2.048	0.00897912	SRF	serum response factor (c-fos serum response element-binding transcription factor)	7	44069611	44070524	trans
Ssc.1577.1.S1_at	14	96	7.62	2.998	0.00100464	SRF	serum response factor (c-fos serum response element-binding transcription factor)	7	44069611	44070524	trans
Ssc.15773.1.S1_at	2	53	11.75	4.408	3.90699e-05	SERPINA3	serpin peptidase inhibitor, clade A (alpha-1 antiproteinase, antitrypsin), member 3	7	124526017	124526672	trans
Ssc.15775.1.S1_at	15	51	5.08	2.063	0.0086702	OCA2	oculocutaneous albinism II	15	53524014	53524347	cis
Ssc.1578.1.S1_at	2	6	6.24	2.495	0.00318783	GGA2	golgi associated, gamma adaptin ear containing, ARF binding protein 2	10	164652	165504	trans
Ssc.1578.1.S1_at	3	19	5.23	2.118	0.0076058	GGA2	golgi associated, gamma adaptin ear containing, ARF binding protein 2	10	164652	165504	trans
Ssc.1578.1.S1_at	9	32	7.84	3.078	0.000838591	GGA2	golgi associated, gamma adaptin ear containing, ARF binding protein 2	10	164652	165504	trans
Ssc.15800.1.S1_at	15	75	5.33	2.157	0.0069717	IGFBP5	insulin-like growth factor binding protein 5	15	112017411	112017702	cis
Ssc.15800.1.S1_at	1	103	5.5	2.218	0.00604583	IGFBP5	insulin-like growth factor binding protein 5	15	112017411	112017702	trans
Ssc.15800.1.S1_at	9	0	5.2	2.108	0.00780737	IGFBP5	insulin-like growth factor binding protein 5	15	112017411	112017702	trans
Ssc.15823.1.S1_at	13	57	5.05	2.05	0.00890084	LAMB1	laminin, beta 1	9	100552155	100552457	trans
Ssc.15824.1.S1_at	7	12	5.41	2.186	0.00650369	LOC728860	PREDICTED: Homo sapiens karyopherin alpha-2 subunit like, transcript variant 2 (LOC728860), mRNA	12	63469678	63469941	trans
Ssc.1583.1.A1_at	7	117	6.67	2.656	0.00221554	AIM1	absent in melanoma 1	1	76164679	76165122	trans
Ssc.15833.1.S1_at	7	32	5.74	2.31	0.00488984	MEOX2	mesenchyme homeobox 2	9	79533593	79533912	trans
Ssc.1585.1.A1_at	7	61	5.71	2.298	0.0050178	GPRASP2	G protein-coupled receptor associated sorting protein 2	X	72916120	72916291	trans
Ssc.15863.1.S1_at	2	135	5.45	2.201	0.00628193	ART4	ADP-ribosyltransferase 4 (Dombrock blood group)	5	55019184	55019876	trans
Ssc.15864.1.S1_at	8	28	6.9	2.738	0.0018265	ART3	Homo sapiens ADP-ribosyltransferase 3 (ART3), transcript variant 3, mRNA	8	61184539	61185103	cis
Ssc.15864.1.S1_at	2	44	6.96	2.761	0.00173707	ART3	Homo sapiens ADP-ribosyltransferase 3 (ART3), transcript variant 3, mRNA	8	61184539	61185103	trans
Ssc.15866.1.S1_at	10	123	5.85	2.353	0.00444862	KRT18P30	keratin 18 pseudogene 30
Ssc.15867.1.S1_at	10	122	5.25	2.125	0.0074744	KPNA1	Homo sapiens karyopherin alpha 1 (importin alpha 5) (KPNA1), transcript variant 2, transcribed RNA	13	123653169	123653069	trans
Ssc.15878.1.S1_at	9	56	5.11	2.075	0.0084457	PPP3CA	Homo sapiens protein phosphatase 3 (formerly 2B), catalytic subunit, alpha isoform (PPP3CA), transcript variant 3, mRNA	8	102542753	102542958	trans
Ssc.1588.1.S1_at	16	42	8.14	3.181	0.000656445	NAGK	N-acetylglucosamine kinase	3	65741310	65741625	trans
Ssc.15880.1.S1_at	2	13	5.78	2.326	0.00472441	CYSLTR2	cysteinyl leukotriene receptor 2	11	18443264	18444214	trans
Ssc.15880.1.S1_at	16	71	5.42	2.191	0.00644751	CYSLTR2	cysteinyl leukotriene receptor 2	11	18443264	18444214	trans
Ssc.1589.1.A1_at	1	142	5.07	2.058	0.00878425	JTB	jumping translocation breakpoint	4	99754689	99755151	trans
Ssc.15892.1.S1_at	16	61	5.03	2.044	0.0090581	KCNAB2	potassium voltage-gated channel, shaker-related subfamily, beta member 2	6	45450619	45452701	trans
Ssc.15894.1.S1_at	5	84	4.96	2.017	0.00963137	FZR1	fizzy/cell division cycle 20 related 1 (Drosophila)	2	48099597	48100052	trans
Ssc.15894.1.S1_at	9	43	4.92	2	0.00997557	FZR1	fizzy/cell division cycle 20 related 1 (Drosophila)	2	48099597	48100052	trans
Ssc.15894.1.S1_at	18	10	7.74	3.041	0.000910258	FZR1	fizzy/cell division cycle 20 related 1 (Drosophila)	2	48099597	48100052	trans
Ssc.15899.1.S1_at	3	7	8.1	3.17	0.000678166	PLK2	polo-like kinase 2 (Drosophila)	16	35374654	35375335	trans
Ssc.15901.2.S1_at	1	63	6.36	2.538	0.00289776	PDE3A	cGMP-inhibited 3',5'-cyclic phosphodiesterase A (EC 3.1.4.17)(Cyclic GMP-inhibited phosphodiesterase A)(CGI-PDE A) [Source:UniProtKB/Swiss-Prot;Acc:Q14432]	5	50415643	50469193	trans
Ssc.15909.1.S1_at	8	0	6.38	2.549	0.00283054	MYH4	myosin, heavy chain 4, skeletal muscle	12	52305893	52306343	trans
Ssc.15913.1.S1_at	17	54	8.3	3.241	0.000576469	SMAD3	SMAD family member 3	1	172214100	172214376	trans
Ssc.1593.1.S1_at	2	95	7.74	3.042	0.000910258	ARPC5	actin related protein 2/3 complex, subunit 5, 16kDa	1	280490423	280490963	trans
Ssc.15937.1.A1_at	4	0	5.93	2.381	0.00415362	LOC401847	PREDICTED: Homo sapiens similar to hCG1793095 (LOC401847), mRNA
Ssc.15937.1.A1_at	5	37	5.79	2.331	0.00468396	LOC401847	PREDICTED: Homo sapiens similar to hCG1793095 (LOC401847), mRNA
Ssc.1595.1.S1_a_at	12	121	8.35	3.257	0.000553587	LOC100158011	PREDICTED: Sus scrofa similar to aprotinin (LOC100158011), mRNA	2	8000819	8001585	trans
Ssc.1595.1.S1_a_at	16	41	4.97	2.022	0.00954724	LOC100158011	PREDICTED: Sus scrofa similar to aprotinin (LOC100158011), mRNA	2	8000819	8001585	trans
Ssc.15959.1.S1_at	13	49	5.66	2.282	0.00523879	Samd8	Mus musculus sterile alpha motif domain containing 8 (Samd8), mRNA	14	80952111	80953068	trans
Ssc.15962.1.S1_at	3	86	5.14	2.086	0.00822717	HOXA10	Homo sapiens homeobox A10 (HOXA10), transcript variant 2, mRNA	18	44203172	44203497	trans
Ssc.15966.1.S1_at	13	50	6.36	2.542	0.00287895	CPT1B	carnitine palmitoyltransferase 1B (muscle)
Ssc.1597.1.S1_at	3	12	5.51	2.223	0.00596375	LOC100157200	PREDICTED: Sus scrofa similar to Protein fam69a (LOC100157200), mRNA
Ssc.16001.1.S1_at	2	87	7.05	2.793	0.00161128	UBA1	ubiquitin-like modifier activating enzyme 1	X	41936601	41936857	trans
Ssc.16001.1.S1_at	9	31	6.08	2.437	0.00365348	UBA1	ubiquitin-like modifier activating enzyme 1	X	41936601	41936857	trans
Ssc.16022.1.S1_at	17	26	9.81	3.762	0.000173068			8	153911153	153910082	trans
Ssc.16028.1.S1_at	7	107	4.95	2.013	0.00971625	TIMP3	TIMP metallopeptidase inhibitor 3	5	10408192	10408375	trans
Ssc.16041.1.S1_at	2	53	6.86	2.726	0.00188873	DHDH	dihydrodiol dehydrogenase (dimeric)	6	37871644	37871861	trans
Ssc.16041.1.S1_at	3	63	6.18	2.475	0.00335485	DHDH	dihydrodiol dehydrogenase (dimeric)	6	37871644	37871861	trans
Ssc.16041.1.S1_at	14	90	5.21	2.111	0.00773958	DHDH	dihydrodiol dehydrogenase (dimeric)	6	37871644	37871861	trans
Ssc.16045.1.S1_at	7	43	7.6	2.991	0.00102132	FBN1	fibrillin 1	1	128705751	128706039	trans
Ssc.16045.1.S1_at	9	55	5.71	2.299	0.0050178	FBN1	fibrillin 1	1	128705751	128706039	trans
Ssc.16046.1.S1_s_at	7	43	5.08	2.063	0.0086702	SPTBN1	spectrin, beta, non-erythrocytic 1	3	80691567	80692066	trans
Ssc.16046.1.S1_s_at	8	97	5.63	2.269	0.00537616	SPTBN1	spectrin, beta, non-erythrocytic 1	3	80691567	80692066	trans
Ssc.16047.1.S1_at	3	31	5.55	2.239	0.00576089	STAT5B	signal transducer and activator of transcription 5B	12	18181689	18182040	trans
Ssc.1605.1.S1_at	2	89	9.87	3.782	0.000165126	PRPS1	phosphoribosyl pyrophosphate synthetase 1	X	86170094	86170718	trans
Ssc.1605.1.S1_at	6	61	6.88	2.731	0.00185735	PRPS1	phosphoribosyl pyrophosphate synthetase 1	X	86170094	86170718	trans
Ssc.16055.1.S1_at	14	4	4.92	2.003	0.00997557	CD59	Homo sapiens CD59 molecule, complement regulatory protein (CD59), transcript variant 8, mRNA	2	25614892	25615470	trans
Ssc.16055.1.S1_at	15	35	5.85	2.35	0.00444862	CD59	Homo sapiens CD59 molecule, complement regulatory protein (CD59), transcript variant 8, mRNA	2	25614892	25615470	trans
Ssc.1606.1.A1_at	13	35	6.15	2.462	0.00344171	ARHGEF7	Homo sapiens Rho guanine nucleotide exchange factor (GEF) 7 (ARHGEF7), transcript variant 5, mRNA	11	77920506	77921650	trans
Ssc.16083.1.S1_at	10	125	5.2	2.108	0.00780737	MGC8394	endosulfine alpha	4	102548477	102556129	trans
Ssc.16083.1.S2_at	16	39	9.72	3.732	0.000185726	ENSA	Homo sapiens endosulfine alpha (ENSA), transcript variant 6, mRNA	4	102548477	102556129	trans
Ssc.16084.1.S2_at	15	60	7.32	2.89	0.00128721	FLJ41622	cyclic AMP phosphoprotein, 19 kD	1	123951310	123952293	trans
Ssc.16092.1.S1_at	8	86	6.57	2.619	0.00241036	TTN	titin	15	79289149	79289406	trans
Ssc.16092.1.S1_at	18	9	7.21	2.849	0.00141028	TTN	titin	15	79289149	79289406	trans
Ssc.16092.2.A1_at	12	68	5.48	2.213	0.00612072	TTN	titin	15	79220998	79222829	trans
Ssc.16111.1.S1_a_at	4	82	6.88	2.73	0.00185735	PMVK	phosphomevalonate kinase	4	98862242	98862457	cis
Ssc.16111.1.S1_a_at	2	49	6.06	2.43	0.00371642	PMVK	phosphomevalonate kinase	4	98862242	98862457	trans
Ssc.16113.1.S1_at	14	30	7.06	2.798	0.0015979	SLC5A4	solute carrier family 5 (low affinity glucose cotransporter), member 4	14	49568287	49568479	cis
Ssc.16135.1.S1_at	3	83	5.61	2.262	0.0054698	LOC100133042	PREDICTED: Homo sapiens hypothetical protein LOC100133042 (LOC100133042), mRNA	5	60050521	60051338	trans
Ssc.16147.1.A1_at	10	0	5.36	2.169	0.00679227	CASQ2	calsequestrin 2 (cardiac muscle)	4	109276639	109276830	trans
Ssc.16154.1.S1_at	6	64	5.56	2.243	0.00571129	BCAT2	branched chain aminotransferase 2, mitochondrial	6	37592263	37592528	cis
Ssc.16159.1.S1_at	6	84	7	2.773	0.00167996	SCD	stearoyl-CoA desaturase (delta-9-desaturase)	14	116343916	116345482	trans
Ssc.16159.1.S1_at	10	123	7.13	2.821	0.00150734	SCD	stearoyl-CoA desaturase (delta-9-desaturase)	14	116343916	116345482	trans
Ssc.16165.1.S1_at	4	47	5.39	2.178	0.00661758	ROCK2	Rho-associated, coiled-coil containing protein kinase 2	3	116258736	116258941	trans
Ssc.1618.1.A1_at	2	35	5.4	2.184	0.00656038	Znrf3	Mus musculus zinc and ring finger 3 (Znrf3), mRNA
Ssc.1618.1.A1_at	12	112	5.27	2.136	0.00734533	Znrf3	Mus musculus zinc and ring finger 3 (Znrf3), mRNA
Ssc.16187.1.S1_at	1	16	5.83	2.342	0.00455096	PTGDS	prostaglandin D2 synthase 21kDa (brain)
Ssc.1619.1.S1_at	5	83	4.93	2.006	0.00988835	CYTH2	cytohesin 2	6	37506455	37506772	trans
Ssc.1620.1.A1_at	12	104	5.14	2.086	0.00822717	TOR1AIP2	Homo sapiens torsin A interacting protein 2 (TOR1AIP2), transcript variant 2, mRNA	9	114007440	114007711	trans
Ssc.16209.1.S1_at	9	3	8.16	3.191	0.000645854	TNC	tenascin C	1	268582243	268582578	trans
Ssc.16210.1.S1_at	2	5	5.28	2.139	0.00728166	PTBP1	Homo sapiens polypyrimidine tract binding protein 1 (PTBP1), transcript variant 4, mRNA	2	46244527	46244962	cis
Ssc.16213.1.A1_x_at	1	59	5.87	2.357	0.00439764	LOC100133811	PREDICTED: Homo sapiens similar to hCG1992647 (LOC100133811), partial mRNA	7	29157640	29157870	trans
Ssc.16213.1.A1_x_at	12	47	6.75	2.683	0.00207137	LOC100133811	PREDICTED: Homo sapiens similar to hCG1992647 (LOC100133811), partial mRNA	7	29157640	29157870	trans
Ssc.16231.1.S1_a_at	8	0	9.39	3.617	0.000240877	IGF1	insulin-like growth factor 1 (somatomedin C)	5	77154203	77154484	trans
Ssc.16236.1.S1_at	2	56	5.26	2.128	0.00740958	FAP	fibroblast activation protein, alpha	15	63990409	63990703	trans
Ssc.1624.1.S1_at	17	35	5.06	2.056	0.00882327	LRRC41	leucine rich repeat containing 41	6	118214604	118215167	trans
Ssc.1625.1.S1_at	16	84	7.57	2.982	0.00104688	IRF9	interferon regulatory factor 9	7	81476466	81476871	trans
Ssc.16253.1.S1_at	2	3	7.99	3.129	0.000741793	WASF1	WAS protein family, member 1	4	86901468	86901964	trans
Ssc.16253.1.S1_at	16	68	5.11	2.074	0.0084457	WASF1	WAS protein family, member 1	4	86901468	86901964	trans
Ssc.1627.1.A1_at	2	23	4.98	2.025	0.00946387	TAF7	TAF7 RNA polymerase II, TATA box binding protein (TBP)-associated factor, 55kDa	2	129859635	129860394	cis
Ssc.1627.1.A1_at	17	0	5.65	2.275	0.00528418	TAF7	TAF7 RNA polymerase II, TATA box binding protein (TBP)-associated factor, 55kDa	2	129859635	129860394	trans
Ssc.1629.1.S1_at	13	49	7.26	2.87	0.00135291	EIF2C1	eukaryotic translation initiation factor 2C, 1	6	62395655	62396343	trans
Ssc.16296.1.S1_at	16	49	6.72	2.672	0.00212427	CYBA	cytochrome b-245, alpha polypeptide
Ssc.1631.1.S1_at	13	50	5.31	2.15	0.00709402	RXRA	retinoid X receptor, alpha	1	288833604	288834326	trans
Ssc.16315.1.S1_at	1	137	5.38	2.172	0.0067075	CS	citrate synthase	5	20593126	20593558	trans
Ssc.16315.1.S1_at	8	3	5.14	2.084	0.00822717	CS	citrate synthase	5	20593126	20593558	trans
Ssc.16315.1.S1_at	15	61	5.52	2.229	0.00591236	CS	citrate synthase	5	20593126	20593558	trans
Ssc.16315.1.S2_at	14	73	7.56	2.978	0.00105555	CS	citrate synthase	5	20593126	20593558	trans
Ssc.16315.1.S2_at	18	3	8.07	3.158	0.000694941	CS	citrate synthase	5	20593126	20593558	trans
Ssc.16323.1.S1_at	2	52	11.52	4.333	4.64594e-05	LOC100129857	PREDICTED: Homo sapiens similar to KIAA1620 protein (LOC100129857), mRNA	8	64024338	64025074	trans
Ssc.16335.1.S1_at	3	72	5.76	2.32	0.00480639	LPL	lipoprotein lipase	14	3855108	3855878	trans
Ssc.16335.1.S1_at	6	5	5.46	2.204	0.00622771	LPL	lipoprotein lipase	14	3855108	3855878	trans
Ssc.16335.1.S2_at	3	74	7.8	3.063	0.000866535	LPL	lipoprotein lipase	14	3855108	3855878	trans
Ssc.16336.1.S1_at	5	3	5.61	2.261	0.0054698	ME1	malic enzyme 1, NADP(+)-dependent, cytosolic	1	87201088	87201667	trans
Ssc.16336.1.S1_at	16	9	5.34	2.16	0.00691135	ME1	malic enzyme 1, NADP(+)-dependent, cytosolic	1	87201088	87201667	trans
Ssc.16336.1.S2_at	12	95	5.28	2.139	0.00728166	ME1	malic enzyme 1, NADP(+)-dependent, cytosolic	1	87201088	87201667	trans
Ssc.16336.1.S2_at	16	10	4.98	2.023	0.00946387	ME1	malic enzyme 1, NADP(+)-dependent, cytosolic	1	87201088	87201667	trans
Ssc.16342.1.A1_at	16	48	6.71	2.667	0.00214221	SERPINE2	Homo sapiens serpin peptidase inhibitor, clade E (nexin, plasminogen activator inhibitor type 1), member 2 (SERPINE2), transcript variant 4, mRNA	15	118155813	118156264	trans
Ssc.16345.1.S1_at	9	39	7.2	2.846	0.00142206	MFGE8	Homo sapiens milk fat globule-EGF factor 8 protein (MFGE8), transcript variant 2, mRNA	7	59938320	59938785	trans
Ssc.16347.1.S1_at	16	51	6.07	2.433	0.00368481	PGD	phosphogluconate dehydrogenase	6	47500162	47500740	trans
Ssc.1635.1.S1_at	2	76	5.78	2.327	0.00472441	PLEKHO2	pleckstrin homology domain containing, family O member 2	1	110362224	110362977	trans
Ssc.1635.1.S1_at	3	0	4.98	2.024	0.00946387	PLEKHO2	pleckstrin homology domain containing, family O member 2	1	110362224	110362977	trans
Ssc.1635.1.S1_at	9	79	7.37	2.907	0.00123497	PLEKHO2	pleckstrin homology domain containing, family O member 2	1	110362224	110362977	trans
Ssc.1635.1.S1_at	16	70	6.21	2.486	0.00327024	PLEKHO2	pleckstrin homology domain containing, family O member 2	1	110362224	110362977	trans
Ssc.16351.1.S2_at	13	81	6.66	2.65	0.00223427	STAT5A	signal transducer and activator of transcription 5A	12	18242239	18243326	trans
Ssc.16363.1.S2_at	6	83	5.18	2.1	0.0079448	TMOD3	Homo sapiens tropomodulin 3 (ubiquitous) (TMOD3), mRNA	1	124728464	124773384	trans
Ssc.16376.1.S1_at	16	95	5.33	2.155	0.0069717	HBEGF	heparin-binding EGF-like growth factor	2	129121895	129122132	trans
Ssc.16379.1.S1_at	6	62	5.31	2.15	0.00709402	RANBP3	RAN binding protein 3	2	49563036	49563201	trans
Ssc.16379.1.S1_at	9	54	5.84	2.347	0.00448699	RANBP3	RAN binding protein 3	2	49563036	49563201	trans
Ssc.16379.1.S1_at	15	70	5.79	2.328	0.00468396	RANBP3	RAN binding protein 3	2	49563036	49563201	trans
Ssc.16389.1.S1_at	12	66	4.94	2.007	0.00980191	STX16	syntaxin 16	17	61482194	61482606	trans
Ssc.16390.1.S1_at	2	49	5.13	2.082	0.00829935	C22orf27	chromosome 22 open reading frame 27	14	48564110	48564393	trans
Ssc.16418.2.S1_at	11	51	8.53	3.32	0.000478661	ITGBL1	Integrin beta-like protein 1 Precursor (Ten integrin EGF-like repeat domain-containing protein)(Osteoblast-specific cysteine-rich protein) [Source:UniProtKB/Swiss-Prot;Acc:O95965]	11	71043765	71043976	cis
Ssc.16418.2.S1_at	2	0	5.64	2.273	0.00532996	ITGBL1	Integrin beta-like protein 1 Precursor (Ten integrin EGF-like repeat domain-containing protein)(Osteoblast-specific cysteine-rich protein) [Source:UniProtKB/Swiss-Prot;Acc:O95965]	11	71043765	71043976	trans
Ssc.16418.2.S1_at	13	16	6.16	2.467	0.0034125	ITGBL1	Integrin beta-like protein 1 Precursor (Ten integrin EGF-like repeat domain-containing protein)(Osteoblast-specific cysteine-rich protein) [Source:UniProtKB/Swiss-Prot;Acc:O95965]	11	71043765	71043976	trans
Ssc.1642.1.S1_at	12	84	4.93	2.005	0.00988835	PSMD2	proteasome (prosome, macropain) 26S subunit, non-ATPase, 2	10	238373206	238372433	trans
Ssc.1642.1.S1_at	17	29	8.39	3.269	0.000535955	PSMD2	proteasome (prosome, macropain) 26S subunit, non-ATPase, 2	10	238373206	238372433	trans
Ssc.16422.2.A1_at	10	123	5.7	2.295	0.00506122	PLAA	phospholipase A2-activating protein	1	205460382	205460623	trans
Ssc.16423.1.S1_at	9	53	5.16	2.091	0.00808472	TRA2A	transformer-2 alpha	9	86198792	86211167	cis
[truncated: 7,184 more rows]

## Sheet: Tabelle2
Prob_set_ID	Gene Symbol	Gene Name	bp_Start_Position	bp_Stop_Position	Chromosome	Linkage_Groups	Column
Ssc.10003.1.S1_at	TMEM30A	transmembrane protein 30A	95800000	95800425	1	18	0
Ssc.10007.1.A1_at	OPCML	opioid binding protein/cell adhesion molecule-like	131790254	131790087	9	14	0
Ssc.10007.1.A1_at	OPCML	opioid binding protein/cell adhesion molecule-like	131790254	131790087	9	17	0
Ssc.10015.1.A1_at	RMND5A	required for meiotic nuclear division 5 homolog A (S. cerevisiae)	52909499	52910643	3	5	0
Ssc.10015.1.A1_at	RMND5A	required for meiotic nuclear division 5 homolog A (S. cerevisiae)	52909499	52910643	3	9	0
Ssc.10022.1.A1_at	MXD1	MAX dimerization protein 1	66561254	66561555	3	8	0
Ssc.10022.1.A1_at	MXD1	MAX dimerization protein 1	66561254	66561555	3	9	0
Ssc.10023.1.A1_at	ZNF148	zinc finger protein 148	101391416	101391847	13	13	1
Ssc.10025.1.S1_at	CEBPD	CCAAT/enhancer binding protein (C/EBP), delta	82893687	82894103	4	18	0
Ssc.10033.1.A1_at	GCOM1	Homo sapiens GRINL1A complex locus (GCOM1), transcript variant 2, mRNA	118330676	118331300	1	2	0
Ssc.10036.1.A1_at	ARSK	arylsulfatase family, member K	82775668	82775943	2	12	0
Ssc.10045.1.A1_s_at	DEAF1	deformed epidermal autoregulatory factor 1 (Drosophila)	261269	261724	2	1	0
Ssc.10047.1.A1_at	BRI3	brain protein I3	4689778	4690253	3	9	0
Ssc.10051.1.A1_at	B3GNT9	UDP-GlcNAc:betaGal beta-1,3-N-acetylglucosaminyltransferase 9	75027838	75028179	5	9	0
Ssc.10053.1.A1_at	CHSY1	chondroitin sulfate synthase 1	147469676	147469935	1	12	0
Ssc.10053.1.A1_at	CHSY1	chondroitin sulfate synthase 1	147469676	147469935	1	16	0
Ssc.1006.1.S1_at	PGM1	phosphoglucomutase 1	104917550	104918291	6	18	0
Ssc.10062.1.A1_at	LNX2	ligand of numb-protein X 2	4142689	4143077	11	18	0
Ssc.1008.1.A1_at	ELOVL6	Homo sapiens ELOVL family member 6, elongation of long chain fatty acids (FEN1/Elo2, SUR4/Elo3-like, yeast) (ELOVL6), transcript variant 2, mRNA	.	.		3	0
Ssc.1008.1.A1_at	ELOVL6	Homo sapiens ELOVL family member 6, elongation of long chain fatty acids (FEN1/Elo2, SUR4/Elo3-like, yeast) (ELOVL6), transcript variant 2, mRNA	.	.		10	0
Ssc.10082.1.A1_at	GNPTAB	N-acetylglucosamine-1-phosphate transferase, alpha and beta subunits	77836142	77836512	5	2	0
Ssc.10082.1.A1_at	GNPTAB	N-acetylglucosamine-1-phosphate transferase, alpha and beta subunits	77836142	77836512	5	5	1
Ssc.10083.1.A1_at	LOC729317	PREDICTED: Homo sapiens similar to voltage-dependent anion channel (LOC729317), mRNA	80997952	80998208	14	18	0
Ssc.10085.1.A1_at	RRAS2	Homo sapiens related RAS viral (r-ras) oncogene homolog 2 (RRAS2), transcript variant 2, mRNA	258041283	258041658	1	1	1
Ssc.10086.1.S1_at	SNX7	sorting nexin 7	123997517	124064481	4	3	0
Ssc.10089.1.S1_at	ZC3H7A	zinc finger CCCH-type containing 7A	28005983	28006487	3	7	0
Ssc.10089.1.S1_at	ZC3H7A	zinc finger CCCH-type containing 7A	28005983	28006487	3	9	0
Ssc.10089.1.S1_at	ZC3H7A	zinc finger CCCH-type containing 7A	28005983	28006487	3	13	0
Ssc.10089.2.S1_at	ZC3H7A	zinc finger CCCH-type containing 7A	.	.		11	0
Ssc.10097.1.A1_at	CLDN1	claudin 1	96394463	96394849	13	8	0
Ssc.101.1.S1_at	SPP1	secreted phosphoprotein 1	112593664	112594144	8	1	0
Ssc.101.1.S1_at	SPP1	secreted phosphoprotein 1	112593664	112594144	8	15	0
Ssc.10107.1.S1_at	SLC31A1	solute carrier family 31 (copper transporters), member 1	173800027	173799874	13	5	0
Ssc.10107.1.S1_at	SLC31A1	solute carrier family 31 (copper transporters), member 1	173800027	173799874	13	7	0
Ssc.10108.1.A1_at			25235722	25236098	10	3	0
Ssc.1011.1.S1_at	RBM39	Homo sapiens RNA binding motif protein 39 (RBM39), transcript variant 1, mRNA	41167939	41168251	17	15	0
Ssc.10110.1.A1_at	MEIS2	Homo sapiens Meis homeobox 2 (MEIS2), transcript variant h, mRNA	141320967	141321605	1	3	0
Ssc.10110.1.A1_at	MEIS2	Homo sapiens Meis homeobox 2 (MEIS2), transcript variant h, mRNA	141320967	141321605	1	12	0
Ssc.10115.3.S1_a_at	TUBB2B	tubulin, beta 2B	2848390	2849697	7	5	0
Ssc.10115.3.S1_a_at	TUBB2B	tubulin, beta 2B	2848390	2849697	7	9	0
Ssc.1012.1.S1_at	ZNF277	zinc finger protein 277	32058950	32085337	18	12	0
Ssc.10124.1.A1_at	SEC61A2	Homo sapiens Sec61 alpha 2 subunit (S. cerevisiae) (SEC61A2), transcript variant 2, mRNA	56716461	56716730	10	14	0
Ssc.10133.1.A1_at	SNX5	Homo sapiens sorting nexin 5 (SNX5), transcript variant 1, mRNA	26980032	26980269	17	8	0
Ssc.10137.1.A1_at	LOXL1	lysyl oxidase-like 1	64908156	64908430	7	9	0
Ssc.10137.1.A1_at	LOXL1	lysyl oxidase-like 1	64908156	64908430	7	12	0
Ssc.1014.1.S1_at	PSMB4	proteasome (prosome, macropain) subunit, beta type, 4	101791569	101791836	4	17	0
Ssc.10147.1.S1_at	LOC729608	PREDICTED: Homo sapiens similar to Brix domain containing 1 (LOC729608), mRNA	79225960	79226164	1	8	0
Ssc.10148.1.S1_at	MTHFD1	methylenetetrahydrofolate dehydrogenase (NADP+ dependent) 1, methenyltetrahydrofolate cyclohydrolase, formyltetrahydrofolate synthetase	97028141	97028314	7	7	1
Ssc.10148.1.S1_at	MTHFD1	methylenetetrahydrofolate dehydrogenase (NADP+ dependent) 1, methenyltetrahydrofolate cyclohydrolase, formyltetrahydrofolate synthetase	97028141	97028314	7	11	0
Ssc.10148.1.S1_at	MTHFD1	methylenetetrahydrofolate dehydrogenase (NADP+ dependent) 1, methenyltetrahydrofolate cyclohydrolase, formyltetrahydrofolate synthetase	97028141	97028314	7	13	0
Ssc.10151.1.A1_at	TSN	translin	28239030	28239721	15	2	0
Ssc.10151.1.A1_at	TSN	translin	28239030	28239721	15	14	0
Ssc.10169.1.A1_at	MTPAP	mitochondrial poly(A) polymerase	38892331	38892740	10	2	0
Ssc.10169.1.A1_at	MTPAP	mitochondrial poly(A) polymerase	38892331	38892740	10	14	0
Ssc.1017.1.S1_at	MXRA5	matrix-remodelling associated 5	125485218	125505932	X	16	0
Ssc.1018.1.S1_at	CAT	catalase	24918190	24918969	2	8	0
Ssc.10180.1.S1_at	LOC100133660	PREDICTED: Homo sapiens misc_RNA (LOC100133660), miscRNA	130115657	130116387	15	10	0
Ssc.10185.2.A1_at	RSF1	remodeling and spacing factor 1	12041317	12041584	9	9	1
Ssc.10185.2.A1_at	RSF1	remodeling and spacing factor 1	12041317	12041584	9	18	0
Ssc.10191.1.A1_at	FAM168B	family with sequence similarity 168, member B	.	.		14	0
Ssc.1020.1.S1_at	CTSK	cathepsin K	102353932	102354675	4	1	0
Ssc.10200.2.A1_a_at	IKBKG	Homo sapiens inhibitor of kappa light polypeptide gene enhancer in B-cells, kinase gamma (IKBKG), transcript variant 4, mRNA	123762096	123762392	X	17	0
Ssc.10204.1.A1_at	VEZT	vezatin, adherens junctions transmembrane protein	82976086	82976579	5	12	0
Ssc.10204.1.A1_at	VEZT	vezatin, adherens junctions transmembrane protein	82976086	82976579	5	14	0
Ssc.10207.1.A1_at	NR2C1	nuclear receptor subfamily 2, group C, member 1	83227618	83227924	5	15	0
Ssc.10208.1.A1_s_at	OBFC2A	oligonucleotide/oligosaccharide-binding fold containing 2A	90819187	90819519	15	3	0
Ssc.10212.1.A1_at	MIB2	E3 ubiquitin-protein ligase MIB2 (EC 6.3.2.-)(Mind bomb homolog 2)(Zinc finger ZZ type with ankyrin repeat domain protein 1)(Skeletrophin)(Novel zinc finger protein)(Novelzin)(Putative NF-kappa-B-activating protein 002N) [Source:UniProtKB/Swiss-Prot;Acc:Q	43069475	43069888	6	1	0
Ssc.10212.1.A1_at	MIB2	E3 ubiquitin-protein ligase MIB2 (EC 6.3.2.-)(Mind bomb homolog 2)(Zinc finger ZZ type with ankyrin repeat domain protein 1)(Skeletrophin)(Novel zinc finger protein)(Novelzin)(Putative NF-kappa-B-activating protein 002N) [Source:UniProtKB/Swiss-Prot;Acc:Q	43069475	43069888	6	13	0
Ssc.10226.1.A2_at	RHOB	ras homolog gene family, member B	109373356	109374472	3	2	0
Ssc.10226.1.A2_at	RHOB	ras homolog gene family, member B	109373356	109374472	3	3	1
Ssc.10231.1.A1_at	Tmem33	Mus musculus transmembrane protein 33 (Tmem33), transcript variant 1, mRNA	27932126	27932822	8	12	0
Ssc.10237.1.S1_at	HSPB8	heat shock 22kDa protein 8	33648507	33649100	14	3	0
Ssc.10237.1.S1_at	HSPB8	heat shock 22kDa protein 8	33648507	33649100	14	8	0
Ssc.10238.1.A1_at	SLC12A1	solute carrier family 12 (sodium/potassium/chloride transporters), member 1	128848639	128848802	1	3	0
Ssc.1025.1.S1_at	SETD5	SET domain containing 5	55014095	55015213	13	12	0
Ssc.10260.1.A1_at	HP1BP3	heterochromatin protein 1, binding protein 3	54295086	54295547	6	14	0
Ssc.10260.1.A1_at	HP1BP3	heterochromatin protein 1, binding protein 3	54295086	54295547	6	15	0
Ssc.10263.1.A1_at	KBTBD6	Homo sapiens kelch repeat and BTB (POZ) domain containing 6 (KBTBD6), mRNA	24698115	24698471	11	1	0
Ssc.10263.1.A1_at	KBTBD6	Homo sapiens kelch repeat and BTB (POZ) domain containing 6 (KBTBD6), mRNA	24698115	24698471	11	7	0
Ssc.10263.1.A1_at	KBTBD6	Homo sapiens kelch repeat and BTB (POZ) domain containing 6 (KBTBD6), mRNA	24698115	24698471	11	11	1
Ssc.10272.1.A1_at	FSTL1	follistatin-like 1	.	.		5	0
Ssc.10272.1.A1_at	FSTL1	follistatin-like 1	.	.		9	0
Ssc.1028.1.S1_at	YIPF4	Yip1 domain family, member 4	101108331	101108729	3	10	0
Ssc.1028.1.S1_at	YIPF4	Yip1 domain family, member 4	101108331	101108729	3	12	0
Ssc.10291.1.S1_at	LRRFIP1	Homo sapiens leucine rich repeat (in FLII) interacting protein 1 (LRRFIP1), transcript variant 2, mRNA	130064541	130065321	15	2	0
Ssc.10297.1.S1_at	CAPZB	capping protein (actin filament) muscle Z-line, beta	53283716	53284057	6	6	1
Ssc.10297.3.S1_a_at	CAPZB	capping protein (actin filament) muscle Z-line, beta	53385491	53385675	6	2	0
Ssc.10297.3.S1_a_at	CAPZB	capping protein (actin filament) muscle Z-line, beta	53385491	53385675	6	6	1
Ssc.10298.1.A1_at	TAPT1	transmembrane anterior posterior transformation 1	.	.		5	0
Ssc.10298.1.A1_at	TAPT1	transmembrane anterior posterior transformation 1	.	.		16	0
Ssc.10299.1.A1_at	CACYBP	calcyclin binding protein	109993270	110006558	9	12	0
Ssc.10299.2.S1_at	CACYBP	calcyclin binding protein	109993270	110006558	9	8	0
Ssc.10299.2.S1_at	CACYBP	calcyclin binding protein	109993270	110006558	9	12	0
Ssc.1030.1.S1_at	ZNF706	zinc finger protein 706	36189773	36190132	4	8	0
Ssc.10303.1.A1_at	PDGFD	platelet derived growth factor D	34101786	34102107	9	18	0
Ssc.10308.1.A1_at	PCMTD1	protein-L-isoaspartate (D-aspartate) O-methyltransferase domain containing 1	81095052	81095446	4	12	0
Ssc.1031.1.S1_at	OAS1	Homo sapiens 2',5'-oligoadenylate synthetase 1, 40/46kDa (OAS1), transcript variant 3, mRNA	39204394	39204751	14	16	0
Ssc.10311.1.A1_at	MAP3K7	Homo sapiens mitogen-activated protein kinase kinase kinase 7 (MAP3K7), transcript variant D, mRNA	61592289	61592590	1	16	0
Ssc.10311.2.A1_at	MAP3K7	Homo sapiens mitogen-activated protein kinase kinase kinase 7 (MAP3K7), transcript variant D, mRNA	61592559	61592988	1	16	0
Ssc.10316.1.S1_at	ACTG2	actin, gamma 2, smooth muscle, enteric	63607036	63615297	3	13	0
Ssc.10316.1.S1_at	ACTG2	actin, gamma 2, smooth muscle, enteric	63607036	63615297	3	18	0
Ssc.10320.1.A1_at	DGKE	diacylglycerol kinase, epsilon 64kDa	31036711	31037248	12	3	0
Ssc.10338.1.A1_at	NCK1	NCK adaptor protein 1	138149790	138150207	13	12	0
Ssc.1034.1.A1_at	TIPARP	TCDD-inducible poly(ADP-ribose) polymerase	157906877	157907141	13	1	0
Ssc.10342.1.A1_at	PAM	Homo sapiens peptidylglycine alpha-amidating monooxygenase (PAM), transcript variant 4, mRNA	97567734	97568109	2	3	0
Ssc.10360.1.S1_at	ITPRIPL2	inositol 1,4,5-triphosphate receptor interacting protein-like 2	.	.		3	0
Ssc.10360.1.S1_at	ITPRIPL2	inositol 1,4,5-triphosphate receptor interacting protein-like 2	.	.		16	0
Ssc.10366.1.A1_at	FRRS1	Homo sapiens ferric-chelate reductase 1 (FRRS1), mRNA	123199603	123199834	4	2	0
Ssc.10366.1.A1_at	FRRS1	Homo sapiens ferric-chelate reductase 1 (FRRS1), mRNA	123199603	123199834	4	14	0
Ssc.10367.1.A1_at	Pdpk1	Mus musculus 3-phosphoinositide dependent protein kinase-1 (Pdpk1), transcript variant 1, mRNA	.	.		18	0
Ssc.10373.1.S1_at	PREX1	phosphatidylinositol-3,4,5-trisphosphate-dependent Rac exchange factor 1	.	.		12	0
Ssc.10373.1.S1_at	PREX1	phosphatidylinositol-3,4,5-trisphosphate-dependent Rac exchange factor 1	.	.		16	0
Ssc.10383.1.A1_at	HDAC8	histone deacetylase 8	.	.		2	0
Ssc.1039.1.S1_at	APOC3	apolipoprotein C-III	43008402	43008741	9	2	0
Ssc.10391.1.A1_at	MCAM	melanoma cell adhesion molecule	35053703	35053851	9	14	0
Ssc.10391.2.S1_at	MCAM	melanoma cell adhesion molecule	45127070	45127881	9	14	0
Ssc.10392.1.A1_at	MYH11	Homo sapiens myosin, heavy chain 11, smooth muscle (MYH11), transcript variant SM1A, mRNA	.	.		8	0
Ssc.10393.1.S1_at	LOC441455	,The record has been replaced by NR_026792 (Homo sapiens makorin ring finger protein 1 pseudogene (LOC441455), non-coding RNA)	7742914	7743200	18	1	0
Ssc.10393.1.S1_at	LOC441455	,The record has been replaced by NR_026792 (Homo sapiens makorin ring finger protein 1 pseudogene (LOC441455), non-coding RNA)	7742914	7743200	18	2	0
Ssc.10393.1.S1_at	LOC441455	,The record has been replaced by NR_026792 (Homo sapiens makorin ring finger protein 1 pseudogene (LOC441455), non-coding RNA)	7742914	7743200	18	10	0
Ssc.10393.1.S1_at	LOC441455	,The record has been replaced by NR_026792 (Homo sapiens makorin ring finger protein 1 pseudogene (LOC441455), non-coding RNA)	7742914	7743200	18	14	0
Ssc.10393.2.A1_at	MKRN1	Homo sapiens makorin ring finger protein 1 (MKRN1), transcript variant 2, mRNA	7739624	7740202	18	14	0
Ssc.104.1.S1_at	PPP2R2A	protein phosphatase 2 (formerly 2A), regulatory subunit B, alpha isoform	10423738	10424747	14	14	1
Ssc.10401.1.A1_at			.	.		2	0
Ssc.10406.1.A1_at			181805	181613	1	3	0
Ssc.10408.1.S1_at	MITD1	MIT domain-containing protein 1 [Source:UniProtKB/Swiss-Prot;Acc:Q8WV92]	50772790	50773013	3	3	1
Ssc.10408.1.S1_at	MITD1	MIT domain-containing protein 1 [Source:UniProtKB/Swiss-Prot;Acc:Q8WV92]	50772790	50773013	3	4	0
Ssc.10413.1.A1_at	PLEKHH1	pleckstrin homology domain containing, family H (with MyTH4 domain) member 1	99711290	99712375	7	1	0
Ssc.10413.1.A1_at	PLEKHH1	pleckstrin homology domain containing, family H (with MyTH4 domain) member 1	99711290	99712375	7	7	1
Ssc.1042.1.A1_at	CNOT7	CCR4-NOT transcription complex, subunit 7	4677061	4677517	17	3	0
Ssc.10426.1.S1_at	EIF3B	eukaryotic translation initiation factor 3, subunit B	1869318	1870339	3	2	0
Ssc.10426.1.S1_at	EIF3B	eukaryotic translation initiation factor 3, subunit B	1869318	1870339	3	9	0
Ssc.10426.1.S1_at	EIF3B	eukaryotic translation initiation factor 3, subunit B	1869318	1870339	3	17	0
Ssc.10429.1.S1_at	ANKRD1	ankyrin repeat domain 1 (cardiac muscle)	107545885	107554865	14	14	1
Ssc.10434.1.S1_at	FZD8	frizzled homolog 8 (Drosophila)	55056830	55057688	10	10	1
Ssc.10435.1.A1_at	EFR3A	EFR3 homolog A (S. cerevisiae)	7091728	7092149	4	15	0
Ssc.10437.1.A1_at	SLC40A1	solute carrier family 40 (iron-regulated transporter), member 1	88500203	88500649	15	7	0
Ssc.10437.1.A1_at	SLC40A1	solute carrier family 40 (iron-regulated transporter), member 1	88500203	88500649	15	8	0
Ssc.10439.1.S1_at	ALB	albumin	58919989	58920272	8	2	0
Ssc.10453.1.S1_at	LOC100132553	PREDICTED: Homo sapiens misc_RNA (LOC100132553), miscRNA	72713416	72713640	13	2	0
Ssc.10466.1.A1_at	LIMCH1	Homo sapiens LIM and calponin homology domains 1 (LIMCH1), transcript variant 5, mRNA	27713482	27713804	8	3	0
Ssc.10483.1.S1_at	SAFB2	scaffold attachment factor B2	49364234	49364424	2	12	0
Ssc.10486.1.A1_at	RAB22A	RAB22A, member RAS oncogene family	61168490	61169517	17	1	0
Ssc.10486.1.A1_at	RAB22A	RAB22A, member RAS oncogene family	61168490	61169517	17	2	0
Ssc.10494.1.S1_at	AHCYL1	S-adenosylhomocysteine hydrolase-like 1	114822008	114822430	4	3	0
Ssc.10495.1.A1_at	CREBZF	CREB/ATF bZIP transcription factor	85048747	85048615	9	9	1
Ssc.10495.1.A1_at	CREBZF	CREB/ATF bZIP transcription factor	85048747	85048615	9	14	0
Ssc.1050.1.S1_at	LOC100133665	PREDICTED: Homo sapiens similar to transaldolase (LOC100133665), mRNA	194380	194638	2	18	0
Ssc.10503.1.A1_at	TSN	Homo sapiens translin (TSN), mRNA	28130647	28130968	15	8	0
Ssc.10505.1.A1_at	Epc1	Mus musculus enhancer of polycomb homolog 1 (Drosophila) (Epc1), transcript variant 1, mRNA	41230318	41230783	10	1	0
Ssc.10505.1.A1_at	Epc1	Mus musculus enhancer of polycomb homolog 1 (Drosophila) (Epc1), transcript variant 1, mRNA	41230318	41230783	10	14	0
Ssc.10505.1.A1_at	Epc1	Mus musculus enhancer of polycomb homolog 1 (Drosophila) (Epc1), transcript variant 1, mRNA	41230318	41230783	10	15	0
Ssc.1051.1.S1_at	TGOLN2	trans-golgi network protein 2	54098141	54099208	3	3	1
Ssc.10517.1.A1_at	TNKS	tankyrase, TRF1-interacting ankyrin-related ADP-ribose polymerase	52529937	52530216	15	5	0
Ssc.1053.1.S1_at	NID2	nidogen 2 (osteonidogen)	189958722	189959293	1	17	0
Ssc.10530.1.A1_at	PEG3	Homo sapiens paternally expressed 3 (PEG3), transcript variant 5, mRNA	62013579	62013288	6	7	0
Ssc.10530.1.A1_at	PEG3	Homo sapiens paternally expressed 3 (PEG3), transcript variant 5, mRNA	62013579	62013288	6	8	0
Ssc.10530.1.A1_at	PEG3	Homo sapiens paternally expressed 3 (PEG3), transcript variant 5, mRNA	62013579	62013288	6	12	0
Ssc.10530.1.A1_at	PEG3	Homo sapiens paternally expressed 3 (PEG3), transcript variant 5, mRNA	62013579	62013288	6	17	0
Ssc.10532.1.A1_at			.	.		6	0
Ssc.10534.3.A1_a_at	RASA2	Ras GTPase-activating protein 2 (GAP1m) [Source:UniProtKB/Swiss-Prot;Acc:Q15283]	67145211	67145765	13	16	0
Ssc.10538.1.A1_at	HNRNPM	heterogeneous nuclear ribonucleoprotein M	51757443	51757997	2	9	0
Ssc.1054.1.A1_at			.	.		12	0
Ssc.10542.1.S1_at	EXOSC1	exosome component 1	113678998	113679484	14	2	0
Ssc.10542.1.S1_at	EXOSC1	exosome component 1	113678998	113679484	14	15	0
Ssc.10542.1.S1_at	EXOSC1	exosome component 1	113678998	113679484	14	18	0
Ssc.1055.2.A1_at	MTM1	myotubularin 1	120532669	120533376	X	9	0
Ssc.10552.1.A1_at			.	.		12	0
Ssc.1056.1.A1_at	PRKAR2B	protein kinase, cAMP-dependent, regulatory, type II, beta	100145843	100146341	9	7	0
Ssc.10572.1.A1_at	C5orf30	chromosome 5 open reading frame 30	102641222	102641337	2	8	0
Ssc.10572.1.A1_at	C5orf30	chromosome 5 open reading frame 30	102641222	102641337	2	14	0
Ssc.10572.1.A1_at	C5orf30	chromosome 5 open reading frame 30	102641222	102641337	2	17	0
Ssc.10575.1.A1_at			.	.		1	0
Ssc.10576.1.S1_at	HMGN1	high-mobility group nucleosome binding domain 1	143604358	143605039	13	8	0
Ssc.10576.1.S1_at	HMGN1	high-mobility group nucleosome binding domain 1	143604358	143605039	13	12	0
Ssc.10576.1.S1_at	HMGN1	high-mobility group nucleosome binding domain 1	143604358	143605039	13	17	0
Ssc.1058.1.S1_at	GABARAPL2	Gamma-aminobutyric acid receptor-associated protein-like 2 (GABA(A) receptor-associated protein-like 2)(Golgi-associated ATPase enhancer of 16 kDa)(GATE-16)(General protein transport factor p16)(Ganglioside expression factor 2)(GEF-2)(MAP1 light chain 3-r	8772268	8772934	6	5	0
Ssc.10588.1.A1_at	IFI44L	interferon-induced protein 44-like	93743618	93744061	6	2	0
Ssc.10588.1.A1_at	IFI44L	interferon-induced protein 44-like	93743618	93744061	6	5	0
Ssc.10592.3.S1_a_at	DGUOK	deoxyguanosine kinase	63577509	63577759	3	8	0
Ssc.10592.3.S1_a_at	DGUOK	deoxyguanosine kinase	63577509	63577759	3	12	0
Ssc.10598.2.S1_at	ZFYVE16	Homo sapiens zinc finger, FYVE domain containing 16 (ZFYVE16), transcript variant 2, mRNA	55866394	55866637	2	5	0
Ssc.10608.1.S1_at	CPEB4	cytoplasmic polyadenylation element binding protein 4	47783958	47784580	16	16	1
Ssc.10608.2.A1_at	CPEB4	cytoplasmic polyadenylation element binding protein 4	47784976	47785291	16	12	0
Ssc.10615.1.A1_at	FASTKD3	FAST kinase domains 3	71429153	71429545	16	2	0
Ssc.10615.1.A1_at	FASTKD3	FAST kinase domains 3	71429153	71429545	16	11	0
Ssc.10618.2.A1_at	NET1	neuroepithelial cell transforming 1	61885709	61886234	10	4	0
Ssc.1062.1.A1_at	LOC645387	PREDICTED: Homo sapiens misc_RNA (LOC645387), miscRNA	138046616	138047203	13	12	0
Ssc.10620.1.A1_at	KIAA1370	Homo sapiens KIAA1370 (KIAA1370), mRNA	123919127	123919528	1	9	0
Ssc.10623.1.A1_at	LOC65998	Homo sapiens hypothetical protein LOC65998 (LOC65998), mRNA	6710653	6711081	2	14	0
Ssc.10623.1.A1_at	LOC65998	Homo sapiens hypothetical protein LOC65998 (LOC65998), mRNA	6710653	6711081	2	15	0
Ssc.10624.1.S1_at	METTL7A	methyltransferase like 7A	49609964	49610200	5	5	1
Ssc.10624.1.S1_at	METTL7A	methyltransferase like 7A	49609964	49610200	5	11	0
Ssc.10632.1.A1_at	CSTF2T	cleavage stimulation factor, 3' pre-RNA, subunit 2, 64kDa, tau variant	102552441	102552881	14	2	0
Ssc.10632.1.A1_at	CSTF2T	cleavage stimulation factor, 3' pre-RNA, subunit 2, 64kDa, tau variant	102552441	102552881	14	4	0
Ssc.10632.1.A1_at	CSTF2T	cleavage stimulation factor, 3' pre-RNA, subunit 2, 64kDa, tau variant	102552441	102552881	14	14	1
Ssc.10632.1.A1_at	CSTF2T	cleavage stimulation factor, 3' pre-RNA, subunit 2, 64kDa, tau variant	102552441	102552881	14	18	0
Ssc.1064.1.A1_at	ISLR	immunoglobulin superfamily containing leucine-rich repeat	59725375	59728634	7	12	0
Ssc.10645.1.S1_at	TAOK3	TAO kinase 3	34689910	34690213	14	18	0
Ssc.10646.1.A1_at	EFR3A	EFR3 homolog A (S. cerevisiae)	8046451	8046684	4	9	0
Ssc.10656.1.A1_at	KIAA0947	Homo sapiens KIAA0947 protein (KIAA0947), mRNA	73501153	73501554	16	1	0
Ssc.10656.1.A1_at	KIAA0947	Homo sapiens KIAA0947 protein (KIAA0947), mRNA	73501153	73501554	16	6	0
Ssc.10656.1.A1_at	KIAA0947	Homo sapiens KIAA0947 protein (KIAA0947), mRNA	73501153	73501554	16	13	0
Ssc.10656.2.S1_at	KIAA0947	Homo sapiens KIAA0947 protein (KIAA0947), mRNA	73500598	73501240	16	8	0
Ssc.10667.1.A1_at	HMGXB4	Homo sapiens HMG box domain containing 4 (HMGXB4), transcript variant 3, mRNA	34020009	34020156	5	13	0
Ssc.10668.1.A1_at			286541	286155	5	12	0
Ssc.10672.1.A1_at			33403379	33403777	17	17	1
Ssc.10678.1.A1_at			.	.		6	0
Ssc.10686.1.S1_at	ETV1	ets variant 1	13900503	13900367	9	18	0
Ssc.10695.1.A1_at	CYP24A1	Sus scrofa cytochrome P450, family 24, subfamily A, polypeptide 1 (CYP24A1), nuclear gene encoding mitochondrial protein, mRNA	94404147	94404603	5	3	0
Ssc.10695.2.S1_at	ACSS3	acyl-CoA synthetase short-chain family member 3	94403630	94404003	5	2	0
Ssc.10695.2.S1_at	ACSS3	acyl-CoA synthetase short-chain family member 3	94403630	94404003	5	3	0
Ssc.10699.1.A1_at	UPRT	uracil phosphoribosyltransferase (FUR1) homolog (S. cerevisiae)	59807378	59808252	X	4	0
Ssc.10701.1.A1_at	NKTR	natural killer-tumor recognition sequence	22044839	22045053	13	12	0
Ssc.10708.1.A1_at			.	.		2	0
Ssc.10716.1.A1_at	SCYL2	SCY1-like 2 (S. cerevisiae)	79572976	79573574	5	12	0
Ssc.10718.1.A1_at	CYB5R4	cytochrome b5 reductase 4	84726349	84726855	1	1	1
Ssc.1072.1.A1_at	UCRC	ubiquinol-cytochrome c reductase complex (7.2 kD)	47533714	47534035	14	14	1
Ssc.1072.1.A1_at	UCRC	ubiquinol-cytochrome c reductase complex (7.2 kD)	47533714	47534035	14	18	0
Ssc.10720.1.S1_at	ARMCX2	armadillo repeat containing, X-linked 2	80998335	80999292	X	1	0
Ssc.10720.1.S1_at	ARMCX2	armadillo repeat containing, X-linked 2	80998335	80999292	X	15	0
Ssc.10722.1.A1_at	MAP7D3	MAP7 domain containing 3	109534730	109534994	X	12	0
Ssc.10722.1.A1_at	MAP7D3	MAP7 domain containing 3	109534730	109534994	X	13	0
Ssc.10724.1.A1_at	ATAD2B	ATPase family, AAA domain containing 2B	107003799	107004200	3	8	0
Ssc.10724.1.A1_at	ATAD2B	ATPase family, AAA domain containing 2B	107003799	107004200	3	9	0
Ssc.10727.1.A1_at	RBL2	retinoblastoma-like 2 (p130)	52082586	52082710	6	8	0
Ssc.10731.1.A1_at	DIPAS	PREDICTED: Homo sapiens misc_RNA (DIPAS), miscRNA	270011662	270012058	1	3	0
Ssc.10732.1.A1_at	MOSPD2	motile sperm domain containing 2	10721550	10722146	X	16	0
Ssc.10742.1.A1_at	S100B	S100 calcium binding protein B	46846758	46846629	13	2	0
Ssc.10750.1.S1_at	GTPBP8	GTP-binding protein 8 (putative)	109526983	109527450	13	3	0
Ssc.10752.1.A1_at	TMEM65	transmembrane protein 65	14974506	14974913	4	1	0
Ssc.10752.1.A1_at	TMEM65	transmembrane protein 65	14974506	14974913	4	10	0
Ssc.10752.1.A1_at	TMEM65	transmembrane protein 65	14974506	14974913	4	17	0
Ssc.1076.1.A1_at	PRICKLE2	prickle homolog 2 (Drosophila)	38473996	38474428	13	2	0
Ssc.1076.1.A1_at	PRICKLE2	prickle homolog 2 (Drosophila)	38473996	38474428	13	3	0
Ssc.1076.1.A1_at	PRICKLE2	prickle homolog 2 (Drosophila)	38473996	38474428	13	15	0
Ssc.1076.1.A1_at	PRICKLE2	prickle homolog 2 (Drosophila)	38473996	38474428	13	16	0
Ssc.10760.1.A1_at	THNSL1	threonine synthase-like 1 (S. cerevisiae)	.	.		18	0
Ssc.10763.1.A1_at	GPD2	glycerol-3-phosphate dehydrogenase 2 (mitochondrial)	59579862	59580753	15	1	0
Ssc.10763.1.A1_at	GPD2	glycerol-3-phosphate dehydrogenase 2 (mitochondrial)	59579862	59580753	15	8	0
Ssc.10765.1.A1_at	PTBP2	polypyrimidine tract binding protein 2	125829159	125829792	4	5	0
Ssc.1077.1.A1_at	Tmem127	Mus musculus transmembrane protein 127 (Tmem127), mRNA	42081272	42081851	3	9	0
Ssc.10771.1.A1_at	UBTD2	ubiquitin domain containing 2	49384885	49385813	16	14	0
Ssc.10773.1.S1_at	VTA1	Vacuolar protein sorting-associated protein VTA1 homolog (Dopamine-responsive protein DRG-1)(SKD1 binding protein 1)(SBP1)(LYST-interacting protein 5)(LIP5) [Source:UniProtKB/Swiss-Prot;Acc:Q9NP79]	24099735	24099903	1	12	0
Ssc.10775.1.A1_at			.	.		2	0
Ssc.1078.1.A1_at	CREG1	cellular repressor of E1A-stimulated genes 1	86774602	86775053	4	15	0
Ssc.10789.1.A1_at	APH1B	Homo sapiens anterior pharynx defective 1 homolog B (C. elegans) (APH1B), transcript variant 2, mRNA	112108618	112109421	1	7	0
Ssc.1079.2.S1_at	Whsc1l1	Mus musculus Wolf-Hirschhorn syndrome candidate 1-like 1 (human) (Whsc1l1), transcript variant 2, mRNA	45834712	45835260	15	1	0
Ssc.10793.1.A1_at	SDC2	syndecan 2	40348225	40348516	4	15	0
Ssc.10798.1.A1_at	EXD1	exonuclease 3'-5' domain containing 1	136585260	136585637	1	2	0
Ssc.10798.1.A1_at	EXD1	exonuclease 3'-5' domain containing 1	136585260	136585637	1	4	0
Ssc.1080.1.A1_at	RTN3	Homo sapiens reticulon 3 (RTN3), transcript variant 4, mRNA	6826569	6826977	2	2	1
Ssc.1080.1.A1_at	RTN3	Homo sapiens reticulon 3 (RTN3), transcript variant 4, mRNA	6826569	6826977	2	17	0
Ssc.10801.1.A1_at	C3orf58	chromosome 3 open reading frame 58	145193312	145193895	13	17	0
Ssc.10808.1.A1_at	ZNF784	zinc finger protein 784	.	.		17	0
Ssc.1081.2.S1_at	MBNL1	Homo sapiens muscleblind-like (Drosophila) (MBNL1), transcript variant 6, mRNA	.	.		16	0
Ssc.10810.1.A1_at			51310974	51311491	9	3	0
Ssc.10821.1.S1_at	C21orf91	Homo sapiens chromosome 21 open reading frame 91 (C21orf91), transcript variant 1, mRNA	131585243	131585435	13	12	0
Ssc.10825.1.A1_at	TSGA14	testis specific, 14	16651824	16652255	18	3	0
Ssc.10825.1.A1_at	TSGA14	testis specific, 14	16651824	16652255	18	14	0
Ssc.10828.1.S1_at	HIF1AN	hypoxia inducible factor 1, alpha subunit inhibitor	116583226	116583743	14	2	0
Ssc.10835.1.A1_at	LOC100133129	PREDICTED: Homo sapiens misc_RNA (LOC100133129), miscRNA	97064196	97065176	4	1	0
Ssc.10857.1.A1_at	ERLIN1	Homo sapiens ER lipid raft associated 1 (ERLIN1), mRNA	116797481	116797785	14	17	0
Ssc.10858.1.A1_at	MICAL2	microtubule associated monoxygenase, calponin and LIM domain containing 2	.	.		18	0
Ssc.1086.1.A1_at	MFAP5	microfibrillar associated protein 5	59505658	59506030	5	7	0
Ssc.1086.1.A1_at	MFAP5	microfibrillar associated protein 5	59505658	59506030	5	9	0
Ssc.10863.1.A1_at	SNRNP25	small nuclear ribonucleoprotein 25kDa (U11/U12)	35097823	35098156	3	7	0
Ssc.10876.1.S1_at	UBP1	Homo sapiens upstream binding protein 1 (LBP-1a) (UBP1), transcript variant 3, mRNA	16223445	16224086	13	3	0
Ssc.10876.1.S1_at	UBP1	Homo sapiens upstream binding protein 1 (LBP-1a) (UBP1), transcript variant 3, mRNA	16223445	16224086	13	13	1
Ssc.10878.1.A1_at	LOC255783	Homo sapiens hypothetical protein LOC255783 (LOC255783), mRNA	.	.		15	0
Ssc.10878.1.A1_at	LOC255783	Homo sapiens hypothetical protein LOC255783 (LOC255783), mRNA	.	.		17	0
Ssc.10883.1.S1_at	TNRC6A	trinucleotide repeat containing 6A	.	.		16	0
Ssc.10886.1.S1_at	MAP3K1	mitogen-activated protein kinase kinase kinase 1	33530929	33531690	16	17	0
Ssc.10889.1.A1_s_at	RAB11A	RAB11A, member RAS oncogene family	170959482	170959693	1	15	0
Ssc.1089.1.S1_at	FABP4	fatty acid binding protein 4, adipocyte	53929473	53929647	4	3	0
Ssc.1089.1.S1_at	FABP4	fatty acid binding protein 4, adipocyte	53929473	53929647	4	14	0
Ssc.10894.1.A1_at	AQP4	aquaporin 4	76985955	76986353	6	9	0
Ssc.10894.1.A1_at	AQP4	aquaporin 4	76985955	76986353	6	15	0
Ssc.10898.1.A1_at	ZNF10	zinc finger protein 10	22209871	22210129	14	16	0
Ssc.10899.1.A1_at			.	.		1	0
Ssc.1090.1.S1_at	KIAA0907	UPF0469 protein KIAA0907 [Source:UniProtKB/Swiss-Prot;Acc:Q7Z7F0]	98061901	98063216	4	9	0
Ssc.10904.2.A1_s_at	MED8	mediator complex subunit 8	120095853	120096064	6	12	0
Ssc.10904.2.A1_s_at	MED8	mediator complex subunit 8	120095853	120096064	6	17	0
Ssc.10906.1.A1_at	LDOC1L	leucine zipper, down-regulated in cancer 1-like	.	.		12	0
Ssc.10906.1.A1_at	LDOC1L	leucine zipper, down-regulated in cancer 1-like	.	.		17	0
Ssc.10909.1.A1_at	JMY	junction mediating and regulatory protein, p53 cofactor	77253307	77253736	2	9	0
Ssc.10909.1.A1_at	JMY	junction mediating and regulatory protein, p53 cofactor	77253307	77253736	2	10	0
Ssc.10909.1.A1_at	JMY	junction mediating and regulatory protein, p53 cofactor	77253307	77253736	2	13	0
Ssc.1091.1.S1_at	COL1A1	collagen, type I, alpha 1	24681959	24682484	12	13	0
Ssc.1091.3.A1_at	COL1A1	collagen, type I, alpha 1	24681802	24682109	12	4	0
Ssc.1091.3.A1_at	COL1A1	collagen, type I, alpha 1	24681802	24682109	12	9	0
Ssc.10910.1.A1_at	CLTC	clathrin, heavy chain (Hc)	.	.		9	0
Ssc.10911.1.A1_at	ADRBK2	adrenergic, beta, receptor kinase 2	43940990	43941398	14	14	1
Ssc.10911.2.S1_at	ADRBK2	adrenergic, beta, receptor kinase 2	43939841	43941043	14	12	0
Ssc.10912.1.S1_at	SEPSECS	Homo sapiens Sep (O-phosphoserine) tRNA:Sec (selenocysteine) tRNA synthase (SEPSECS), transcript variant 3, mRNA	24730920	24730745	8	5	0
Ssc.10915.1.S1_at	DPY19L1	dpy-19-like 1 (C. elegans)	38067469	38068226	18	6	0
Ssc.10915.1.S1_at	DPY19L1	dpy-19-like 1 (C. elegans)	38067469	38068226	18	13	0
Ssc.10915.1.S1_at	DPY19L1	dpy-19-like 1 (C. elegans)	38067469	38068226	18	18	1
Ssc.10918.1.A1_at	TPRKB	TP53RK binding protein	63644433	63644669	3	12	0
Ssc.1092.1.A1_at	LOC100131431	PREDICTED: Homo sapiens misc_RNA (LOC100131431), miscRNA	51944827	51945078	3	8	0
Ssc.1092.1.A1_at	LOC100131431	PREDICTED: Homo sapiens misc_RNA (LOC100131431), miscRNA	51944827	51945078	3	14	0
Ssc.1093.1.A1_at	FZD4	frizzled homolog 4 (Drosophila)	20880303	20880982	9	9	1
Ssc.1093.1.A1_at	FZD4	frizzled homolog 4 (Drosophila)	20880303	20880982	9	10	0
Ssc.1093.1.A1_at	FZD4	frizzled homolog 4 (Drosophila)	20880303	20880982	9	16	0
Ssc.1093.3.S1_at	FZD4	frizzled homolog 4 (Drosophila)	20880303	20881171	9	7	0
Ssc.1093.3.S1_at	FZD4	frizzled homolog 4 (Drosophila)	20880303	20881171	9	8	0
Ssc.1093.3.S1_at	FZD4	frizzled homolog 4 (Drosophila)	20880303	20881171	9	10	0
Ssc.10932.1.S1_at	PECI	Peroxisomal 3,2-trans-enoyl-CoA isomerase (EC 5.3.3.8)(Dodecenoyl-CoA isomerase)(Delta(3),delta(2)-enoyl-CoA isomerase)(D3,D2-enoyl-CoA isomerase)(DBI-related protein 1)(DRS-1)(Hepatocellular carcinoma-associated antigen 88)(Renal carcinoma antigen NY-REN	2311084	2311778	7	14	0
Ssc.10932.1.S1_at	PECI	Peroxisomal 3,2-trans-enoyl-CoA isomerase (EC 5.3.3.8)(Dodecenoyl-CoA isomerase)(Delta(3),delta(2)-enoyl-CoA isomerase)(D3,D2-enoyl-CoA isomerase)(DBI-related protein 1)(DRS-1)(Hepatocellular carcinoma-associated antigen 88)(Renal carcinoma antigen NY-REN	2311084	2311778	7	18	0
Ssc.10936.1.S1_at	KIAA0232	Homo sapiens KIAA0232 (KIAA0232), transcript variant 2, mRNA	2533021	2533674	8	5	0
Ssc.10936.1.S1_at	KIAA0232	Homo sapiens KIAA0232 (KIAA0232), transcript variant 2, mRNA	2533021	2533674	8	9	0
Ssc.10936.1.S1_at	KIAA0232	Homo sapiens KIAA0232 (KIAA0232), transcript variant 2, mRNA	2533021	2533674	8	16	0
Ssc.10938.1.S1_at	UNC84A	Homo sapiens unc-84 homolog A (C. elegans) (UNC84A), transcript variant 1, mRNA	301711	303392	3	1	0
Ssc.10939.1.S1_at	MYOT	Homo sapiens myotilin (MYOT), transcript variant 2, mRNA	126988439	126988792	2	15	0
Ssc.10940.1.S1_at	LOC440926	PREDICTED: Homo sapiens misc_RNA (LOC440926), miscRNA	5687659	5688219	7	9	0
Ssc.10943.1.S1_at	ZNF24	zinc finger protein 24	.	.		11	0
Ssc.10946.1.S1_at	NAT13	N-acetyltransferase 13 (EC 2.3.1.-)(N-acetyltransferase 5)(hNAT5)(N-acetyltransferase san homolog)(hSAN) [Source:UniProtKB/Swiss-Prot;Acc:Q9GZZ1]	109172447	109172981	13	10	0
Ssc.10946.1.S1_at	NAT13	N-acetyltransferase 13 (EC 2.3.1.-)(N-acetyltransferase 5)(hNAT5)(N-acetyltransferase san homolog)(hSAN) [Source:UniProtKB/Swiss-Prot;Acc:Q9GZZ1]	109172447	109172981	13	13	1
Ssc.10947.1.S1_at	TTN	titin	79179059	79180041	15	17	0
Ssc.10948.1.S1_at	RNF14	ring finger protein 14	130446022	130446295	2	7	0
Ssc.10949.1.S1_at	Gbas	Mus musculus glioblastoma amplified sequence (Gbas), mRNA	15463320	15463861	3	1	0
Ssc.10949.1.S1_at	Gbas	Mus musculus glioblastoma amplified sequence (Gbas), mRNA	15463320	15463861	3	4	0
Ssc.10949.1.S1_at	Gbas	Mus musculus glioblastoma amplified sequence (Gbas), mRNA	15463320	15463861	3	14	0
Ssc.1095.3.S1_at	TSPAN31	tetraspanin 31	21914814	21915090	5	1	0
Ssc.10952.1.S1_at			105613104	105613344	2	4	0
Ssc.10953.1.A1_at	NDUFS1	NADH dehydrogenase (ubiquinone) Fe-S protein 1, 75kDa (NADH-coenzyme Q reductase)	102184955	102185392	15	2	0
Ssc.10953.1.A1_at	NDUFS1	NADH dehydrogenase (ubiquinone) Fe-S protein 1, 75kDa (NADH-coenzyme Q reductase)	102184955	102185392	15	14	0
Ssc.10956.1.S1_at	UBCEP80	ribosomal protein S27a	80145099	80145342	3	12	0
Ssc.10960.1.S1_at	CA3	carbonic anhydrase III, muscle specific	52985188	52985948	4	13	0
Ssc.10961.1.S1_at	MYOZ1_PIG	Myozenin-1 (Calsarcin-2)(Calcineurin-interacting protein 2) [Source:UniProtKB/Swiss-Prot;Acc:Q4PS85]	79718188	79718758	14	18	0
Ssc.10965.1.A1_at	MAFB	v-maf musculoaponeurotic fibrosarcoma oncogene homolog B (avian)	45322488	45323009	17	1	0
Ssc.10965.1.A1_at	MAFB	v-maf musculoaponeurotic fibrosarcoma oncogene homolog B (avian)	45322488	45323009	17	6	0
Ssc.10965.2.S1_at	MAFB	v-maf musculoaponeurotic fibrosarcoma oncogene homolog B (avian)	45322504	45322939	17	1	0
Ssc.1097.1.A1_at	IRF2BP2	interferon regulatory factor 2 binding protein 2	57752694	57753746	14	16	0
Ssc.1098.1.S1_at	RPS29P3	ribosomal protein S29 pseudogene 3	136519018	136519335	1	9	0
Ssc.1098.1.S1_at	RPS29P3	ribosomal protein S29 pseudogene 3	136519018	136519335	1	13	0
Ssc.10981.3.S1_a_at	MRPS33	mitochondrial ribosomal protein S33	.	.		2	0
Ssc.10981.3.S1_a_at	MRPS33	mitochondrial ribosomal protein S33	.	.		5	0
Ssc.10983.2.S1_at	PICALM	phosphatidylinositol binding clathrin assembly protein	20089163	20089579	9	12	0
Ssc.10989.1.A1_at	SON	SON DNA binding protein	109532449	109532613	X	2	0
Ssc.10989.1.A1_at	SON	SON DNA binding protein	109532449	109532613	X	18	0
Ssc.10991.1.A1_at	B9TSQ5_PIG	HLA-B-associated protein 5 [Source:UniProtKB/TrEMBL;Acc:B9TSQ5]	27759907	27760270	7	13	0
Ssc.10991.2.S1_at	C20orf135	chromosome 20 open reading frame 135	27761900	27762066	7	9	0
Ssc.10991.2.S1_at	C20orf135	chromosome 20 open reading frame 135	27761900	27762066	7	13	0
Ssc.10992.1.S1_a_at	WBSCR22	Williams Beuren syndrome chromosome region 22	9293646	9294018	3	2	0
Ssc.10992.1.S1_a_at	WBSCR22	Williams Beuren syndrome chromosome region 22	9293646	9294018	3	3	1
Ssc.10992.1.S1_a_at	WBSCR22	Williams Beuren syndrome chromosome region 22	9293646	9294018	3	12	0
Ssc.10992.1.S1_a_at	WBSCR22	Williams Beuren syndrome chromosome region 22	9293646	9294018	3	14	0
Ssc.10992.1.S1_a_at	WBSCR22	Williams Beuren syndrome chromosome region 22	9293646	9294018	3	15	0
Ssc.10992.1.S1_a_at	WBSCR22	Williams Beuren syndrome chromosome region 22	9293646	9294018	3	17	0
Ssc.10996.1.A1_at	DDX17	Homo sapiens DEAD (Asp-Glu-Ala-Asp) box polypeptide 17 (DDX17), transcript variant 4, mRNA	5865112	5865803	5	9	0
Ssc.11002.1.S1_at	CCT7	Homo sapiens chaperonin containing TCP1, subunit 7 (eta) (CCT7), transcript variant 2, mRNA	63888002	63888426	3	2	0
Ssc.11002.1.S1_at	CCT7	Homo sapiens chaperonin containing TCP1, subunit 7 (eta) (CCT7), transcript variant 2, mRNA	63888002	63888426	3	7	0
Ssc.11002.1.S1_at	CCT7	Homo sapiens chaperonin containing TCP1, subunit 7 (eta) (CCT7), transcript variant 2, mRNA	63888002	63888426	3	18	0
Ssc.11005.1.A1_at	GAB1	GRB2-associated binding protein 1	72771666	72772163	8	16	0
Ssc.11006.1.S1_at	SNX10	sorting nexin 10	44951166	44951588	18	18	1
Ssc.11016.1.S1_at	EMP3	epithelial membrane protein 3	53525370	53525540	6	9	0
Ssc.11016.1.S1_at	EMP3	epithelial membrane protein 3	53525370	53525540	6	13	0
Ssc.11016.1.S1_at	EMP3	epithelial membrane protein 3	53525370	53525540	6	16	0
Ssc.11018.1.A1_at	MAPK14	mitogen-activated protein kinase 14	36432853	36434249	7	5	0
Ssc.11023.1.A1_at	ZRANB2	zinc finger, RAN-binding domain containing 2	99706609	99707430	6	12	0
Ssc.11024.2.A1_at	RAB1A	Homo sapiens RAB1A, member RAS oncogene family (RAB1A), transcript variant 2, mRNA	70764210	70764817	3	12	0
Ssc.11025.1.S1_at	HLA-DMB	major histocompatibility complex, class II, DM beta	29494996	29495426	7	16	0
Ssc.11026.1.S1_at	RAP1A	RAP1A, member of RAS oncogene family	113082111	113082475	4	12	0
Ssc.11027.1.A1_at	SUB1	SUB1 homolog (S. cerevisiae)	15951192	15951428	15	12	0
Ssc.11028.1.S1_at	ANO6	Homo sapiens anoctamin 6 (ANO6), transcript variant 2, mRNA	72259686	72260637	5	5	1
Ssc.11028.1.S1_at	ANO6	Homo sapiens anoctamin 6 (ANO6), transcript variant 2, mRNA	72259686	72260637	5	13	0
Ssc.11028.1.S1_at	ANO6	Homo sapiens anoctamin 6 (ANO6), transcript variant 2, mRNA	72259686	72260637	5	15	0
Ssc.11036.1.S1_at	PKIB	protein kinase (cAMP-dependent, catalytic) inhibitor beta	41640154	41640354	1	2	0
Ssc.11037.1.S1_at	RCC2	Homo sapiens regulator of chromosome condensation 2 (RCC2), transcript variant 2, mRNA	52368885	52369241	6	16	0
Ssc.11038.1.A1_at	FBLN5	fibulin 5	121441117	121441492	7	2	0
Ssc.11040.1.A1_at	AP1GBP1	AP1 gamma subunit binding protein 1	32970344	32970195	12	5	0
Ssc.11040.1.A1_at	AP1GBP1	AP1 gamma subunit binding protein 1	32970344	32970195	12	15	0
Ssc.11043.1.A1_at	TEX2	testis expressed 2	12435724	12436258	12	12	1
Ssc.11043.2.A1_at	TEX2	testis expressed 2	12435634	12436308	12	15	0
Ssc.11046.1.S1_at	SEC22B	SEC22 vesicle trafficking protein homolog B (S. cerevisiae)	104990408	104990657	4	5	0
Ssc.11047.1.A1_at	LOC100152445	PREDICTED: Sus scrofa similar to chromosome 8 open reading frame 40 (LOC100152445), mRNA	.	.		5	0
Ssc.11048.1.S1_at	PLAC8	Homo sapiens placenta-specific 8 (PLAC8), transcript variant 1, mRNA	116392460	116392859	8	2	0
Ssc.11048.1.S1_at	PLAC8	Homo sapiens placenta-specific 8 (PLAC8), transcript variant 1, mRNA	116392460	116392859	8	18	0
Ssc.11051.1.S1_at	CDK4	cyclin-dependent kinase 4	21967108	21967457	5	13	0
Ssc.11053.1.S1_at	SRP19	Signal recognition particle 19 kDa protein (SRP19) [Source:UniProtKB/Swiss-Prot;Acc:P09132]	105621014	105621402	2	12	0
Ssc.11053.1.S1_at	SRP19	Signal recognition particle 19 kDa protein (SRP19) [Source:UniProtKB/Swiss-Prot;Acc:P09132]	105621014	105621402	2	16	0
Ssc.11055.1.A1_at	ZW10	ZW10, kinetochore associated, homolog (Drosophila)	40322872	40323502	9	5	0
Ssc.1106.1.S1_at	UPF1	UPF1 regulator of nonsense transcripts homolog (yeast)	63256887	63257872	2	1	0
Ssc.11063.1.S1_at	HLA-DQB1	major histocompatibility complex, class II, DQ beta 1	29239625	29247871	7	9	0
Ssc.11063.1.S1_at	HLA-DQB1	major histocompatibility complex, class II, DQ beta 1	29239625	29247871	7	12	0
Ssc.11074.1.S1_at	CFD	complement factor D (adipsin)	46147087	46147412	2	7	0
Ssc.11079.1.A1_at	RNASE4	Homo sapiens ribonuclease, RNase A family, 4 (RNASE4), transcript variant 3, mRNA	20237353	20237808	7	9	0
Ssc.11079.1.A1_at	RNASE4	Homo sapiens ribonuclease, RNase A family, 4 (RNASE4), transcript variant 3, mRNA	20237353	20237808	7	14	0
Ssc.1108.1.S1_at	NDUFA8	NADH dehydrogenase (ubiquinone) 1 alpha subcomplex, 8, 19kDa	276014807	276015169	1	14	0
Ssc.11090.1.A1_at	MGC1142	copine I	41090786	41091169	17	12	0
Ssc.11090.1.A1_at	MGC1142	copine I	41090786	41091169	17	15	0
Ssc.11093.1.S1_at	VPS33B	vacuolar protein sorting 33 homolog B (yeast)	.	.		17	0
Ssc.11095.1.S1_at	RPSA	ribosomal protein SA	83841455	83842549	6	18	0
Ssc.11096.1.S1_at	OXCT1	3-oxoacid CoA transferase 1	23873857	23874110	16	6	0
Ssc.11096.1.S1_at	OXCT1	3-oxoacid CoA transferase 1	23873857	23874110	16	12	0
Ssc.11096.1.S1_at	OXCT1	3-oxoacid CoA transferase 1	23873857	23874110	16	14	0
Ssc.11098.1.S1_at	IFITM3	interferon induced transmembrane protein 3 (1-8U)	139956181	139956582	2	16	0
Ssc.11100.1.S2_at	HMGB1	high-mobility group box 1	6632457	6633030	11	8	0
Ssc.11101.1.S1_at	STK24	Homo sapiens serine/threonine kinase 24 (STE20 homolog, yeast) (STK24), transcript variant 2, mRNA	68468367	68468656	11	14	0
Ssc.11101.2.S1_at	STK24	Homo sapiens serine/threonine kinase 24 (STE20 homolog, yeast) (STK24), transcript variant 2, mRNA	68468888	68469839	11	1	0
Ssc.11101.2.S1_at	STK24	Homo sapiens serine/threonine kinase 24 (STE20 homolog, yeast) (STK24), transcript variant 2, mRNA	68468888	68469839	11	5	0
Ssc.11105.1.S1_at	C1orf55	chromosome 1 open reading frame 55	14086908	14087480	10	18	0
Ssc.11105.2.S1_at	C1orf55	chromosome 1 open reading frame 55	14092232	14092463	10	2	0
Ssc.11105.2.S1_at	C1orf55	chromosome 1 open reading frame 55	14092232	14092463	10	5	0
Ssc.11107.1.S1_at	VAMP3	vesicle-associated membrane protein 3 (cellubrevin)	7762284	7762461	6	6	1
Ssc.11108.1.A1_at	PMP22	peripheral myelin protein 22	.	.		1	0
Ssc.11108.1.A1_at	PMP22	peripheral myelin protein 22	.	.		3	0
Ssc.1111.1.S1_at	C2orf28	chromosome 2 open reading frame 28	104350741	104351134	3	17	0
Ssc.11111.1.S1_at	SF3B14a	splicing factor 3B, 14 kDa subunit	106762795	106763158	3	10	0
Ssc.11114.1.A1_at	RPA1	replication protein A1, 70kDa	45484553	45485533	12	15	0
Ssc.11117.1.A1_at	GPR56	Homo sapiens G protein-coupled receptor 56 (GPR56), transcript variant 3, mRNA	19937898	19938379	6	16	0
Ssc.11118.1.S1_at	ATP5B	ATP synthase, H+ transporting, mitochondrial F1 complex, beta polypeptide	126568343	126569301	14	14	1
Ssc.11120.1.S1_at	GABARAP	Gamma-aminobutyric acid receptor-associated protein (GABA(A) receptor-associated protein)(MM46) [Source:UniProtKB/Swiss-Prot;Acc:O95166]	49758016	49758561	12	9	0
Ssc.11126.1.A1_at	MGC90332	3-hydroxy-3-methylglutaryl-Coenzyme A synthase 1 (soluble)	25154027	25155079	16	15	0
Ssc.11130.2.A1_at			47771481	47772154	2	2	1
Ssc.11130.2.A1_at			47771481	47772154	2	13	0
Ssc.11131.1.S1_at	VIM	vimentin	41795546	41796314	10	3	0
Ssc.11135.1.A1_at	FUS	fusion (involved in t(12;16) in malignant liposarcoma)	15819778	15820040	3	6	0
Ssc.11135.1.A1_at	FUS	fusion (involved in t(12;16) in malignant liposarcoma)	15819778	15820040	3	7	0
Ssc.11138.1.S1_at	PTK2	Homo sapiens PTK2 protein tyrosine kinase 2 (PTK2), transcript variant 1, mRNA	141738290	141738188	4	3	0
Ssc.11139.1.S1_at	TOMM20	translocase of outer mitochondrial membrane 20 homolog (yeast)	57317610	57317910	14	2	0
Ssc.11139.1.S1_at	TOMM20	translocase of outer mitochondrial membrane 20 homolog (yeast)	57317610	57317910	14	10	0
Ssc.11143.1.S1_at	PGAM2	phosphoglycerate mutase 2 (muscle)	47352677	47353181	18	17	0
Ssc.11144.1.A1_at	USP7	ubiquitin specific peptidase 7 (herpes virus-associated)	29792071	29792451	3	2	0
Ssc.11144.1.A1_at	USP7	ubiquitin specific peptidase 7 (herpes virus-associated)	29792071	29792451	3	6	0
Ssc.11147.1.S1_at	ALDH2	aldehyde dehydrogenase 2 family (mitochondrial)	40053774	40054269	14	8	0
Ssc.11150.1.S1_at	PNRC2	proline-rich nuclear receptor coactivator 2	24160515	24160952	6	12	0
Ssc.11152.1.S1_at			.	.		8	0
Ssc.11153.1.S1_at	RPN2	ribophorin II	42677712	42678039	17	9	0
Ssc.11153.1.S1_at	RPN2	ribophorin II	42677712	42678039	17	18	0
Ssc.11155.2.S1_at	PTPRA	protein tyrosine phosphatase, receptor type, A	34223389	34223708	17	8	0
Ssc.11156.1.S1_at	LOC401433	PREDICTED: Homo sapiens misc_RNA (LOC401433), miscRNA	5091141	5092068	18	2	0
Ssc.11156.1.S1_at	LOC401433	PREDICTED: Homo sapiens misc_RNA (LOC401433), miscRNA	5091141	5092068	18	4	0
Ssc.11156.1.S1_at	LOC401433	PREDICTED: Homo sapiens misc_RNA (LOC401433), miscRNA	5091141	5092068	18	5	0
Ssc.11156.1.S1_at	LOC401433	PREDICTED: Homo sapiens misc_RNA (LOC401433), miscRNA	5091141	5092068	18	14	0
Ssc.11156.1.S1_at	LOC401433	PREDICTED: Homo sapiens misc_RNA (LOC401433), miscRNA	5091141	5092068	18	15	0
Ssc.11158.1.A1_at	PTP4A2	protein tyrosine phosphatase type IVA, member 2	60660203	60660607	6	6	1
Ssc.11158.1.A1_at	PTP4A2	protein tyrosine phosphatase type IVA, member 2	60660203	60660607	6	11	0
Ssc.11164.1.A1_at	POLG	polymerase (DNA directed), gamma	60289682	60290094	7	17	0
Ssc.11165.1.S1_at	SEC31A	SEC31 homolog A (S. cerevisiae)	116636319	116636964	8	12	0
Ssc.11165.2.S1_at	SEC31A	SEC31 homolog A (S. cerevisiae)	116612386	116612621	8	8	1
Ssc.11167.1.A1_at	NHP2	Homo sapiens NHP2 ribonucleoprotein homolog (yeast) (NHP2), transcript variant 2, mRNA	69470932	69471281	2	8	0
Ssc.11167.1.A1_at	NHP2	Homo sapiens NHP2 ribonucleoprotein homolog (yeast) (NHP2), transcript variant 2, mRNA	69470932	69471281	2	12	0
Ssc.11169.1.A1_at	LOC100157270	PREDICTED: Sus scrofa similar to WD repeat domain 23, transcript variant 1 (LOC100157270), mRNA	.	.		12	0
Ssc.11174.1.S1_at	SLC26A2	solute carrier family 26 (sulfate transporter), member 2	136468745	136469654	2	15	0
Ssc.1118.1.A1_at	TET2	Homo sapiens tet oncogene family member 2 (TET2), transcript variant 1, mRNA	100098172	100098673	8	8	1
Ssc.1118.2.S1_at	TET2	Homo sapiens tet oncogene family member 2 (TET2), transcript variant 1, mRNA	.	.		8	0
Ssc.11184.1.S1_at	DAD1	defender against cell death 1	82707247	82707575	7	7	1
Ssc.11184.1.S1_at	DAD1	defender against cell death 1	82707247	82707575	7	9	0
Ssc.11187.1.S1_at	ICAM1	intercellular adhesion molecule 1	53202618	53213094	2	3	0
Ssc.11187.1.S1_at	ICAM1	intercellular adhesion molecule 1	53202618	53213094	2	16	0
Ssc.11188.1.S1_at	MLEC	malectin	40679551	40680856	14	11	0
Ssc.11191.1.A1_at			.	.		6	0
Ssc.11194.1.S1_at	PLAU	Homo sapiens plasminogen activator, urokinase (PLAU), transcript variant 2, mRNA	79936092	79937209	14	14	1
Ssc.11199.1.S1_at	H2AFZ	H2A histone family, member Z	103369422	103369918	8	1	0
Ssc.11200.1.S1_a_at	v-abl	v-abl Abelson murine leukemia viral oncogene homolog 1	.	.		17	0
Ssc.11207.1.A1_at	ABI3BP	ABI family, member 3 (NESH) binding protein	116348252	116348790	13	18	0
Ssc.11208.1.S1_at	LOC100047628	PREDICTED: Mus musculus similar to Chain L, Structural Basis Of Antigen Mimicry In A Clinically Relevant Melanoma Antigen System, transcript variant 3 (LOC100047628), mRNA	52294297	52376761	3	1	0
Ssc.11214.2.S1_at	MEMO1	Homo sapiens mediator of cell motility 1 (MEMO1), transcript variant 2, mRNA	100824551	100824758	3	5	0
Ssc.11215.1.S1_at	FRMD6	FERM domain containing 6	189685168	189685882	1	2	0
Ssc.11217.3.S1_a_at	COG4	component of oligomeric golgi complex 4	69075387	69075258	6	17	0
Ssc.1122.1.S1_at	PCOLCE	procollagen C-endopeptidase enhancer	100043500	100043663	3	9	0
Ssc.1122.1.S1_at	PCOLCE	procollagen C-endopeptidase enhancer	100043500	100043663	3	18	0
Ssc.11229.1.S1_at	TMEM219	transmembrane protein 219	29890229	29890403	3	13	0
Ssc.11233.1.S1_at	LOC100131706	PREDICTED: Homo sapiens hypothetical protein LOC100131706 (LOC100131706), mRNA	55975276	55975652	2	13	0
Ssc.11235.1.S1_at	SERPINH1	serpin peptidase inhibitor, clade H (heat shock protein 47), member 1, (collagen binding protein 1)	9469676	9470638	9	9	1
Ssc.11245.1.S1_at	PPP1R7	Protein phosphatase 1 regulatory subunit 7 (Protein phosphatase 1 regulatory subunit 22) [Source:UniProtKB/Swiss-Prot;Acc:Q15435]	132010128	132010487	15	9	0
Ssc.11248.1.A1_at	MTMR6	myotubularin related protein 6	2412571	2412952	11	2	0
Ssc.11256.1.S1_at	RPL5	ribosomal protein L5	128584980	128585243	4	12	0
Ssc.11257.1.S1_at	TIMP2	TIMP metallopeptidase inhibitor 2	1917355	1917720	12	5	0
Ssc.11257.1.S1_at	TIMP2	TIMP metallopeptidase inhibitor 2	1917355	1917720	12	9	0
Ssc.11258.1.A1_at	RASSF2	Ras association (RalGDS/AF-6) domain family member 2	13317428	13336549	17	3	0
Ssc.11258.1.A1_at	RASSF2	Ras association (RalGDS/AF-6) domain family member 2	13317428	13336549	17	8	0
Ssc.1126.1.A1_at	SMPDL3A	sphingomyelin phosphodiesterase, acid-like 3A	41352453	41352854	1	13	0
Ssc.1126.1.A1_at	SMPDL3A	sphingomyelin phosphodiesterase, acid-like 3A	41352453	41352854	1	17	0
Ssc.11267.1.S1_at	CYP2B7P1	Cytochrome P450 2B6 (EC 1.14.14.1)(CYPIIB6)(P450 IIB1) [Source:UniProtKB/Swiss-Prot;Acc:P20813]	33906030	33906810	6	12	0
Ssc.11267.1.S1_at	CYP2B7P1	Cytochrome P450 2B6 (EC 1.14.14.1)(CYPIIB6)(P450 IIB1) [Source:UniProtKB/Swiss-Prot;Acc:P20813]	33906030	33906810	6	15	0
Ssc.11269.1.A1_at	LOC100134359	PREDICTED: Homo sapiens hypothetical protein LOC100134359 (LOC100134359), mRNA	56366958	56367753	2	2	1
Ssc.11269.1.A1_at	LOC100134359	PREDICTED: Homo sapiens hypothetical protein LOC100134359 (LOC100134359), mRNA	56366958	56367753	2	3	0
Ssc.11269.1.A1_at	LOC100134359	PREDICTED: Homo sapiens hypothetical protein LOC100134359 (LOC100134359), mRNA	56366958	56367753	2	12	0
Ssc.11269.1.A1_at	LOC100134359	PREDICTED: Homo sapiens hypothetical protein LOC100134359 (LOC100134359), mRNA	56366958	56367753	2	16	0
Ssc.1127.1.A1_at	LARS	leucyl-tRNA synthetase	133660399	133660862	2	10	0
Ssc.11278.1.S1_at	ZNF2	zinc finger protein 2	41395289	41395917	3	8	0
Ssc.1128.1.S1_at	LUM	lumican	86804750	86805703	5	18	0
Ssc.11284.1.A1_at	PRRG1	Homo sapiens proline rich Gla (G-carboxyglutamic acid) 1 (PRRG1), transcript variant 2, mRNA	32735421	32735723	X	1	0
Ssc.11285.1.S1_at	RNF10	ring finger protein 10	40584602	40585598	14	13	0
Ssc.1129.2.A1_a_at	NCRNA00081	Homo sapiens non-protein coding RNA 81 (NCRNA00081), non-coding RNA	126933568	126933920	14	2	0
Ssc.1129.2.A1_a_at	NCRNA00081	Homo sapiens non-protein coding RNA 81 (NCRNA00081), non-coding RNA	126933568	126933920	14	12	0
Ssc.11300.1.S1_at	CYS1	cystin 1	.	.		1	0
Ssc.11302.2.S1_at	EIF4H	Homo sapiens eukaryotic translation initiation factor 4H (EIF4H), transcript variant 2, mRNA	29630261	29630554	14	12	0
Ssc.11307.1.A1_at	CERCAM	cerebral endothelial cell adhesion molecule	172099937	172105274	1	9	0
Ssc.11307.1.A1_at	CERCAM	cerebral endothelial cell adhesion molecule	172099937	172105274	1	13	0
Ssc.11307.1.A1_at	CERCAM	cerebral endothelial cell adhesion molecule	172099937	172105274	1	18	0
Ssc.1131.2.A1_at	SLC9A6	solute carrier family 9 (sodium/hydrogen exchanger), member 6	109369157	109369537	X	14	0
Ssc.11312.1.A1_at	COG3	component of oligomeric golgi complex 3	.	.		17	0
Ssc.11316.1.A1_at			130645946	130646250	7	16	0
Ssc.1132.1.S1_at	ZC3HC1	zinc finger, C3HC-type containing 1	16959712	16960228	18	2	0
Ssc.11321.1.S1_at	PRKM7	mitogen-activated protein kinase 7	.	.		3	0
Ssc.11321.1.S1_at	PRKM7	mitogen-activated protein kinase 7	.	.		15	0
Ssc.11321.1.S1_at	PRKM7	mitogen-activated protein kinase 7	.	.		16	0
Ssc.11326.1.S1_at			.	.		9	0
Ssc.11327.1.A1_at	ZZEF1	zinc finger, ZZ-type with EF-hand domain 1	47432353	47432713	12	8	0
Ssc.1133.1.S1_at	GNG11	guanine nucleotide binding protein (G protein), gamma 11	69011718	69012290	9	7	0
Ssc.11330.1.A1_at	LOC100131713	PREDICTED: Homo sapiens similar to ribosomal protein L29, transcript variant 1 (LOC100131713), mRNA	50642465	50642993	2	18	0
Ssc.11338.1.S1_a_at	GLRX5	glutaredoxin 5	125625700	125626383	7	6	0
Ssc.11338.1.S1_a_at	GLRX5	glutaredoxin 5	125625700	125626383	7	7	1
Ssc.11338.1.S1_a_at	GLRX5	glutaredoxin 5	125625700	125626383	7	16	0
Ssc.11346.1.S1_at	EIF3L	eukaryotic translation initiation factor 3, subunit L	6837300	6837572	5	5	1
Ssc.11346.1.S1_at	EIF3L	eukaryotic translation initiation factor 3, subunit L	6837300	6837572	5	9	0
Ssc.11346.1.S1_at	EIF3L	eukaryotic translation initiation factor 3, subunit L	6837300	6837572	5	11	0
Ssc.11348.1.A1_at	CCT6A	chaperonin containing TCP1, subunit 6A (zeta 1)	15355582	15356049	3	5	0
Ssc.11348.1.A1_at	CCT6A	chaperonin containing TCP1, subunit 6A (zeta 1)	15355582	15356049	3	15	0
Ssc.11348.1.A2_at	LOC649553	PREDICTED: Homo sapiens misc_RNA (LOC649553), miscRNA	15355582	15356049	3	5	0
Ssc.11355.1.A1_at			101713427	101713816	9	7	0
Ssc.11357.1.A1_at	NMRAL1	NmrA-like family domain containing 1	33896584	33896849	3	6	0
Ssc.11360.1.S1_at	LOC653631	PREDICTED: Homo sapiens hypothetical LOC653631 (LOC653631), mRNA	11561447	11561772	10	12	0
Ssc.11362.2.S1_at	EI24	Homo sapiens etoposide induced 2.4 mRNA (EI24), transcript variant 2, mRNA	51276812	51277188	9	5	0
Ssc.11364.1.S1_at	FIG4	FIG4 homolog (S. cerevisiae)	80010248	80010638	1	14	0
Ssc.11367.1.S1_at	hVps41p	vacuolar protein sorting 41 homolog (S. cerevisiae)	54034039	54034483	18	15	0
Ssc.11367.1.S1_at	hVps41p	vacuolar protein sorting 41 homolog (S. cerevisiae)	54034039	54034483	18	18	1
Ssc.11369.1.S1_at	DERL1	Der1-like domain family, member 1	15962337	15962712	4	5	0
Ssc.11369.1.S1_at	DERL1	Der1-like domain family, member 1	15962337	15962712	4	9	0
Ssc.11374.1.S1_at	GPX7	glutathione peroxidase 7	.	.		5	0
Ssc.11374.1.S1_at	GPX7	glutathione peroxidase 7	.	.		9	0
Ssc.11374.1.S1_at	GPX7	glutathione peroxidase 7	.	.		13	0
Ssc.11381.1.S1_at	IFNAR1	interferon (alpha, beta and omega) receptor 1	33646971	33647085	13	3	0
Ssc.11385.1.A1_at	RIOK2	RIO kinase 2 (yeast)	92874592	92874940	2	15	0
Ssc.1139.1.A1_at	SLC4A4	Homo sapiens solute carrier family 4, sodium bicarbonate cotransporter, member 4 (SLC4A4), transcript variant 3, mRNA	72656509	72656663	8	16	0
Ssc.11397.1.A1_at	MTG1	mitochondrial GTPase 1 homolog (S. cerevisiae)	148427737	148428205	14	2	0
Ssc.11397.1.A1_at	MTG1	mitochondrial GTPase 1 homolog (S. cerevisiae)	148427737	148428205	14	14	1
Ssc.114.1.S1_at	HSPA6	heat shock 70kDa protein 6 (HSP70B')	122435694	122435393	9	6	0
Ssc.11403.1.S1_at	SPTBN1	spectrin, beta, non-erythrocytic 1	80707722	80708160	3	7	0
Ssc.11403.1.S1_at	SPTBN1	spectrin, beta, non-erythrocytic 1	80707722	80708160	3	9	0
Ssc.11404.1.A1_at	ATXN1	Homo sapiens ataxin 1 (ATXN1), transcript variant 2, mRNA	12728025	12728466	7	8	0
Ssc.11405.1.A1_at			73843963	73843778	9	14	0
Ssc.11406.1.A1_a_at	IL1R1	interleukin 1 receptor, type I	102162581	102162745	3	3	1
Ssc.11422.1.A1_at	PLA1A	phospholipase A1 member A	105400219	105427767	13	2	0
Ssc.11422.1.A1_at	PLA1A	phospholipase A1 member A	105400219	105427767	13	6	0
Ssc.11422.1.A1_at	PLA1A	phospholipase A1 member A	105400219	105427767	13	11	0
Ssc.11422.1.A1_at	PLA1A	phospholipase A1 member A	105400219	105427767	13	13	1
Ssc.11423.2.A1_at	ORMDL1	Homo sapiens ORM1-like 1 (S. cerevisiae) (ORMDL1), transcript variant 2, mRNA	88891107	88891485	15	14	0
Ssc.11423.2.A1_at	ORMDL1	Homo sapiens ORM1-like 1 (S. cerevisiae) (ORMDL1), transcript variant 2, mRNA	88891107	88891485	15	15	1
Ssc.11427.1.A1_at	QRSL1	glutaminyl-tRNA synthase (glutamine-hydrolyzing)-like 1	76246359	76246744	1	2	0
Ssc.11427.1.A1_at	QRSL1	glutaminyl-tRNA synthase (glutamine-hydrolyzing)-like 1	76246359	76246744	1	14	0
Ssc.11437.1.A1_at	DDIT4L	DNA-damage-inducible transcript 4-like protein (Protein regulated in development and DNA damage response 2)(REDD-2)(HIF-1 responsive protein RTP801-like) [Source:UniProtKB/Swiss-Prot;Acc:Q96D03]	103116978	103117343	8	17	0
Ssc.11440.1.A1_at			.	.		7	0
Ssc.11440.1.A1_at			.	.		15	0
Ssc.11441.1.S1_at	WDR5	Homo sapiens WD repeat domain 5 (WDR5), transcript variant 1, mRNA	289051267	289051706	1	13	0
Ssc.11448.1.A1_at	GEMIN5	gem (nuclear organelle) associated protein 5	65684732	65685327	16	5	0
Ssc.11450.1.S1_at	CLIC1	chloride intracellular channel 1	113791312	113791897	6	16	0
Ssc.11452.1.A1_at	SEMA6C	sema domain, transmembrane domain (TM), and cytoplasmic domain, (semaphorin) 6C	102073789	102074428	4	9	0
Ssc.11452.1.A1_at	SEMA6C	sema domain, transmembrane domain (TM), and cytoplasmic domain, (semaphorin) 6C	102073789	102074428	4	13	0
Ssc.11454.1.S1_at			.	.		15	0
Ssc.11458.1.S1_at			.	.		5	0
Ssc.11458.1.S1_at			.	.		14	0
Ssc.1146.1.S1_at	ECHDC1	Homo sapiens enoyl Coenzyme A hydratase domain containing 1 (ECHDC1), transcript variant 5, mRNA	37515633	37516240	1	14	0
Ssc.11460.1.S1_at	D230025D16Rik	Mus musculus RIKEN cDNA D230025D16 gene (D230025D16Rik), mRNA	65738901	65739088	6	9	0
Ssc.11467.1.A1_at	C16orf73	chromosome 16 open reading frame 73	.	.		1	0
Ssc.1147.1.A1_at	LPL	lipoprotein lipase	3856990	3857381	14	5	0
Ssc.1147.1.A1_at	LPL	lipoprotein lipase	3856990	3857381	14	9	0
Ssc.1147.2.S1_at	LPL	lipoprotein lipase	3856420	3856980	14	9	0
Ssc.11477.3.A1_at	IMMP2L	IMP2 inner mitochondrial membrane peptidase-like (S. cerevisiae)	33868005	33868345	18	1	0
Ssc.11477.3.A1_at	IMMP2L	IMP2 inner mitochondrial membrane peptidase-like (S. cerevisiae)	33868005	33868345	18	14	0
Ssc.11484.1.A1_at	BLMH	bleomycin hydrolase	44285651	44286677	12	15	0
Ssc.1149.2.A1_at	ARPC2	actin related protein 2/3 complex, subunit 2, 34kDa	113509150	113509401	15	5	0
Ssc.1149.2.A1_at	ARPC2	actin related protein 2/3 complex, subunit 2, 34kDa	113509150	113509401	15	9	0
Ssc.1150.1.S1_at	UBR4	ubiquitin protein ligase E3 component n-recognin 4	53206857	53207296	6	17	0
Ssc.11506.1.A1_at	NAP1L4	nucleosome assembly protein 1-like 4	394736	395840	2	1	0
Ssc.11506.1.A1_at	NAP1L4	nucleosome assembly protein 1-like 4	394736	395840	2	2	1
Ssc.11506.1.A1_at	NAP1L4	nucleosome assembly protein 1-like 4	394736	395840	2	14	0
Ssc.11508.1.A1_at	C14orf118	Homo sapiens chromosome 14 open reading frame 118 (C14orf118), transcript variant 1, mRNA	107385506	107385882	7	6	0
Ssc.11508.1.A1_at	C14orf118	Homo sapiens chromosome 14 open reading frame 118 (C14orf118), transcript variant 1, mRNA	107385506	107385882	7	12	0
Ssc.11508.1.A1_at	C14orf118	Homo sapiens chromosome 14 open reading frame 118 (C14orf118), transcript variant 1, mRNA	107385506	107385882	7	17	0
Ssc.1151.1.A1_at	ELOVL5	ELOVL family member 5, elongation of long chain fatty acids (FEN1/Elo2, SUR4/Elo3-like, yeast)	18191321	18191447	1	3	0
Ssc.11515.1.S1_at	NDUFB8	NADH dehydrogenase (ubiquinone) 1 beta subcomplex, 8, 19kDa	60694655	60694900	4	2	0
Ssc.11515.1.S1_at	NDUFB8	NADH dehydrogenase (ubiquinone) 1 beta subcomplex, 8, 19kDa	60694655	60694900	4	14	0
Ssc.11516.1.S1_at	CALM1	calmodulin 1 (phosphorylase kinase, delta)	120024652	120024981	7	7	1
Ssc.11527.2.S1_a_at	ATP5SL	ATP synthase subunit s-like protein [Source:UniProtKB/Swiss-Prot;Acc:Q9NW81]	33951297	33951550	6	1	0
Ssc.11529.1.A1_at	PAF1	Paf1, RNA polymerase II associated factor, homolog (S. cerevisiae)	138658268	138658643	14	13	0
Ssc.11530.1.S1_at	CSRP2	cysteine and glycine-rich protein 2	97367170	97367535	5	10	0
Ssc.1154.1.A1_at	RPL36	ribosomal protein L36	49389222	49389677	2	5	0
Ssc.11541.1.A1_at	AFF1	AF4/FMR2 family, member 1	113056905	113057274	8	17	0
Ssc.11547.2.A1_at	ZNF789	zinc finger protein 789	5735075	5735450	3	2	0
Ssc.11547.2.A1_at	ZNF789	zinc finger protein 789	5735075	5735450	3	18	0
Ssc.1155.1.S1_at	NDUFB5	NADH dehydrogenase (ubiquinone) 1 beta subcomplex, 5, 16kDa	89426882	89427180	13	2	0
Ssc.11553.1.A1_at	PAICS	Homo sapiens phosphoribosylaminoimidazole carboxylase, phosphoribosylaminoimidazole succinocarboxamide synthetase (PAICS), transcript variant 1, mRNA	47151362	47151691	8	7	0
Ssc.11554.1.S1_at	MRPL39	mitochondrial ribosomal protein L39	135178594	135178873	13	2	0
Ssc.11554.1.S1_at	MRPL39	mitochondrial ribosomal protein L39	135178594	135178873	13	4	0
Ssc.11554.1.S1_at	MRPL39	mitochondrial ribosomal protein L39	135178594	135178873	13	14	0
Ssc.1157.1.S1_at	TIMM22	Mitochondrial import inner membrane translocase subunit Tim22 (Testis-expressed sequence 4) [Source:UniProtKB/Swiss-Prot;Acc:Q9Y584]	44757154	44757465	12	7	0
Ssc.1157.1.S1_at	TIMM22	Mitochondrial import inner membrane translocase subunit Tim22 (Testis-expressed sequence 4) [Source:UniProtKB/Swiss-Prot;Acc:Q9Y584]	44757154	44757465	12	8	0
Ssc.1157.1.S1_at	TIMM22	Mitochondrial import inner membrane translocase subunit Tim22 (Testis-expressed sequence 4) [Source:UniProtKB/Swiss-Prot;Acc:Q9Y584]	44757154	44757465	12	10	0
Ssc.1157.1.S1_at	TIMM22	Mitochondrial import inner membrane translocase subunit Tim22 (Testis-expressed sequence 4) [Source:UniProtKB/Swiss-Prot;Acc:Q9Y584]	44757154	44757465	12	14	0
Ssc.11571.3.S1_at	FAM118B	family with sequence similarity 118, member B	51925570	51925885	9	16	0
Ssc.11574.1.A1_at	GLT8D1	glycosyltransferase 8 domain containing 1	29446097	29446352	13	5	0
Ssc.11576.1.A1_at	ASNA1	arsA arsenite transporter, ATP-binding, homolog 1 (bacterial)	55988879	55989129	2	14	0
Ssc.11580.1.S1_at	HADHA	hydroxyacyl-Coenzyme A dehydrogenase/3-ketoacyl-Coenzyme A thiolase/enoyl-Coenzyme A hydratase (trifunctional protein), alpha subunit	105341193	105341765	3	1	0
Ssc.11580.1.S1_at	HADHA	hydroxyacyl-Coenzyme A dehydrogenase/3-ketoacyl-Coenzyme A thiolase/enoyl-Coenzyme A hydratase (trifunctional protein), alpha subunit	105341193	105341765	3	4	0
Ssc.11580.1.S1_at	HADHA	hydroxyacyl-Coenzyme A dehydrogenase/3-ketoacyl-Coenzyme A thiolase/enoyl-Coenzyme A hydratase (trifunctional protein), alpha subunit	105341193	105341765	3	14	0
Ssc.11581.1.S1_at	MRPL44	mitochondrial ribosomal protein L44	118147822	118148202	15	11	0
Ssc.11586.1.S1_at	OXSM	3-oxoacyl-[acyl-carrier-protein] synthase, mitochondrial Precursor (EC 2.3.1.41)(Beta-ketoacyl-ACP synthase) [Source:UniProtKB/Swiss-Prot;Acc:Q9NWU1]	10522506	10523033	13	3	0
Ssc.11586.1.S1_at	OXSM	3-oxoacyl-[acyl-carrier-protein] synthase, mitochondrial Precursor (EC 2.3.1.41)(Beta-ketoacyl-ACP synthase) [Source:UniProtKB/Swiss-Prot;Acc:Q9NWU1]	10522506	10523033	13	14	0
Ssc.11590.1.A1_at	LOC100157183	PREDICTED: Sus scrofa similar to biogenesis of lysosome-related organelles complex-1, subunit 2 (LOC100157183), mRNA	45596581	45596947	12	12	1
Ssc.1160.1.S1_at	PSMC3	proteasome (prosome, macropain) 26S subunit, ATPase, 3	13291263	13291502	2	2	1
Ssc.1160.1.S1_at	PSMC3	proteasome (prosome, macropain) 26S subunit, ATPase, 3	13291263	13291502	2	3	0
Ssc.1160.1.S1_at	PSMC3	proteasome (prosome, macropain) 26S subunit, ATPase, 3	13291263	13291502	2	9	0
Ssc.11606.1.S1_at	RNF4	ring finger protein 4	762187	763692	8	17	0
Ssc.11609.1.A1_at	ASNS	asparagine synthetase	72736497	72736899	9	9	1
Ssc.11609.1.A1_at	ASNS	asparagine synthetase	72736497	72736899	9	13	0
Ssc.1161.1.A1_at	PDGFRL	Platelet-derived growth factor receptor-like protein Precursor (PDGF receptor beta-like tumor suppressor) [Source:UniProtKB/Swiss-Prot;Acc:Q15198]	5186171	5186740	17	13	0
Ssc.1161.1.A1_at	PDGFRL	Platelet-derived growth factor receptor-like protein Precursor (PDGF receptor beta-like tumor suppressor) [Source:UniProtKB/Swiss-Prot;Acc:Q15198]	5186171	5186740	17	18	0
Ssc.11618.1.A1_at	ITM2A	integral membrane protein 2A	63094451	63094799	X	4	0
Ssc.11618.1.A1_at	ITM2A	integral membrane protein 2A	63094451	63094799	X	8	0
Ssc.11618.1.A1_at	ITM2A	integral membrane protein 2A	63094451	63094799	X	12	0
Ssc.11618.2.S1_at	ITM2A	integral membrane protein 2A	63101172	63101468	X	7	0
Ssc.11619.1.A1_at			1322861	1323087	3	4	0
Ssc.11620.3.S1_a_at	RBM9	Homo sapiens RNA binding motif protein 9 (RBM9), transcript variant 6, mRNA	8409000	8495590	5	10	0
Ssc.11623.1.A1_at	LAMA2	laminin, alpha 2	35190693	35191121	1	5	0
Ssc.11628.1.A1_at	GPN1	Homo sapiens GPN-loop GTPase 1 (GPN1), transcript variant 5, transcribed RNA	104166219	104166465	3	1	0
Ssc.11628.1.A1_at	GPN1	Homo sapiens GPN-loop GTPase 1 (GPN1), transcript variant 5, transcribed RNA	104166219	104166465	3	2	0
Ssc.11628.1.A1_at	GPN1	Homo sapiens GPN-loop GTPase 1 (GPN1), transcript variant 5, transcribed RNA	104166219	104166465	3	14	0
Ssc.11628.1.A1_at	GPN1	Homo sapiens GPN-loop GTPase 1 (GPN1), transcript variant 5, transcribed RNA	104166219	104166465	3	18	0
Ssc.1163.1.S1_at	PSME1	proteasome (prosome, macropain) activator subunit 1 (PA28 alpha)	81502660	81502938	7	6	0
Ssc.1163.1.S1_at	PSME1	proteasome (prosome, macropain) activator subunit 1 (PA28 alpha)	81502660	81502938	7	16	0
Ssc.11635.1.A1_at			42233835	42234145	13	7	0
Ssc.11644.1.A1_at			.	.		17	0
Ssc.11646.2.A1_a_at	IRSP53	BAI1-associated protein 2	76698732	76698837	12	16	0
Ssc.1166.1.S1_at	TBC1D20	TBC1 domain family, member 20	36637856	36638456	17	3	0
Ssc.1166.1.S1_at	TBC1D20	TBC1 domain family, member 20	36637856	36638456	17	7	0
Ssc.1166.2.S1_at	TBC1D20	TBC1 domain family, member 20	36637055	36637303	17	3	0
Ssc.11660.1.A1_at	FAM119A	Homo sapiens family with sequence similarity 119, member A (FAM119A), transcript variant 2, mRNA	103654887	103655315	15	4	0
Ssc.11661.2.S1_at	PPP1CC	protein phosphatase 1, catalytic subunit, gamma isoform	32106375	32106671	14	13	0
Ssc.11662.1.S1_at	SAP30L	SAP30-like	66076988	66077292	16	9	0
Ssc.11663.1.A1_at	TRIM13	tripartite motif-containing 13	17640910	17641780	11	14	0
Ssc.11666.1.S1_s_at	C9orf142	chromosome 9 open reading frame 142	.	.		18	0
Ssc.11669.1.S1_at	EIF5AL1	eukaryotic translation initiation factor 5A-like 1	49794773	49795129	12	12	1
Ssc.11671.1.A1_at	NDEL1	nudE nuclear distribution gene E homolog (A. nidulans)-like 1	50699672	50700086	12	8	0
Ssc.11671.1.A1_at	NDEL1	nudE nuclear distribution gene E homolog (A. nidulans)-like 1	50699672	50700086	12	16	0
Ssc.11671.2.S1_at	NDEL1	nudE nuclear distribution gene E homolog (A. nidulans)-like 1	50692544	50692757	12	2	0
Ssc.11673.2.S1_at	UBE2E3	ubiquitin-conjugating enzyme E2E 3 (UBC4/5 homolog, yeast)	95935281	95935654	4	1	0
Ssc.11675.1.A1_at	Rc3h2	Mus musculus ring finger and CCCH-type zinc finger domains 2 (Rc3h2), mRNA	250155602	250155890	1	14	0
Ssc.11675.2.A1_at	Rc3h2	Mus musculus ring finger and CCCH-type zinc finger domains 2 (Rc3h2), mRNA	278269589	278269947	1	12	0
Ssc.11677.1.A1_at	SLC25A3	Homo sapiens solute carrier family 25 (mitochondrial carrier; phosphate carrier), member 3 (SLC25A3), nuclear gene encoding mitochondrial protein, transcript variant 3, mRNA,The record has been replaced by NM_213611.2	80802978	80803379	5	1	0
Ssc.11677.1.A1_at	SLC25A3	Homo sapiens solute carrier family 25 (mitochondrial carrier; phosphate carrier), member 3 (SLC25A3), nuclear gene encoding mitochondrial protein, transcript variant 3, mRNA,The record has been replaced by NM_213611.2	80802978	80803379	5	14	0
Ssc.11677.1.A1_at	SLC25A3	Homo sapiens solute carrier family 25 (mitochondrial carrier; phosphate carrier), member 3 (SLC25A3), nuclear gene encoding mitochondrial protein, transcript variant 3, mRNA,The record has been replaced by NM_213611.2	80802978	80803379	5	18	0
Ssc.11689.1.A1_at	Plxnc1	Mus musculus plexin C1 (Plxnc1), mRNA	.	.		2	0
Ssc.11689.1.A1_at	Plxnc1	Mus musculus plexin C1 (Plxnc1), mRNA	.	.		9	0
Ssc.11689.1.A1_at	Plxnc1	Mus musculus plexin C1 (Plxnc1), mRNA	.	.		16	0
Ssc.11692.1.A1_at	GOSR2	golgi SNAP receptor complex member 2	15636120	15636498	12	11	0
Ssc.11692.1.A1_at	GOSR2	golgi SNAP receptor complex member 2	15636120	15636498	12	12	1
Ssc.11693.1.A1_at	NCK2	NCK adaptor protein 2	44145884	44146239	3	1	0
Ssc.11694.1.S1_at	ID2	inhibitor of DNA binding 2, dominant negative helix-loop-helix protein	117474274	117474635	3	16	0
Ssc.11695.1.S1_at	C11orf17	chromosome 11 open reading frame 17	281027	281484	9	7	0
Ssc.11697.1.A1_at			109111709	109112023	14	14	1
Ssc.1171.1.S1_at	VAMP8	vesicle-associated membrane protein 8 (endobrevin)	85662210	85662334	3	14	0
Ssc.1171.1.S1_at	VAMP8	vesicle-associated membrane protein 8 (endobrevin)	85662210	85662334	3	16	0
Ssc.11712.1.A1_at	KIF26A	kinesin family member 26A	.	.		13	0
Ssc.11715.1.A1_at	NENF	Homo sapiens neuron derived neurotrophic factor (NENF), transcript variant 2, transcribed RNA	123411361	123411751	9	5	0
Ssc.11715.1.A1_at	NENF	Homo sapiens neuron derived neurotrophic factor (NENF), transcript variant 2, transcribed RNA	123411361	123411751	9	7	0
Ssc.11716.2.S1_at	COMMD7	COMM domain containing 7	38219458	38220058	17	15	0
Ssc.11718.1.S1_at			.	.		9	0
Ssc.1172.1.S1_at	RPS13	ribosomal protein S13	39378507	39378738	2	4	0
Ssc.1172.1.S1_at	RPS13	ribosomal protein S13	39378507	39378738	2	13	0
Ssc.11727.1.A1_at	FAM178A	family with sequence similarity 178, member A	.	.		1	0
Ssc.11727.1.A1_at	FAM178A	family with sequence similarity 178, member A	.	.		18	0
Ssc.11739.1.A1_at	SPPL2A	Homo sapiens signal peptide peptidase-like 2A (SPPL2A), mRNA	126083646	126084012	1	9	0
Ssc.11741.1.S1_at	np65	neuroplastin	65286227	65286669	7	5	0
Ssc.11743.1.S1_at	FLJ36031	Homo sapiens hypothetical protein FLJ36031 (FLJ36031), mRNA	99664279	99665294	9	12	0
Ssc.11748.1.S1_at	PHLDB1	Homo sapiens pleckstrin homology-like domain, family B, member 1 (PHLDB1), transcript variant 3, mRNA	118032601	118032741	9	9	1
Ssc.11748.1.S1_at	PHLDB1	Homo sapiens pleckstrin homology-like domain, family B, member 1 (PHLDB1), transcript variant 3, mRNA	118032601	118032741	9	12	0
Ssc.11748.1.S1_at	PHLDB1	Homo sapiens pleckstrin homology-like domain, family B, member 1 (PHLDB1), transcript variant 3, mRNA	118032601	118032741	9	16	0
Ssc.11751.1.S1_at	ALDH7A1	aldehyde dehydrogenase 7 family, member A1	117418772	117419028	2	1	0
Ssc.11751.1.S1_at	ALDH7A1	aldehyde dehydrogenase 7 family, member A1	117418772	117419028	2	13	0
Ssc.11752.1.A1_s_at	CD40	CD40 molecule, TNF receptor superfamily member 5	50408045	50408284	17	13	0
Ssc.11753.1.S1_at	KIAA0391	Mitochondrial ribonuclease P protein 3 Precursor (Mitochondrial RNase P protein 3) [Source:UniProtKB/Swiss-Prot;Acc:O15091]	70452302	70452510	7	2	0
Ssc.11753.1.S1_at	KIAA0391	Mitochondrial ribonuclease P protein 3 Precursor (Mitochondrial RNase P protein 3) [Source:UniProtKB/Swiss-Prot;Acc:O15091]	70452302	70452510	7	17	0
Ssc.11753.1.S1_at	KIAA0391	Mitochondrial ribonuclease P protein 3 Precursor (Mitochondrial RNase P protein 3) [Source:UniProtKB/Swiss-Prot;Acc:O15091]	70452302	70452510	7	18	0
Ssc.11754.2.S1_a_at	Eny2	Mus musculus enhancer of yellow 2 homolog (Drosophila) (Eny2), mRNA	28163542	28163737	4	5	0
Ssc.11756.3.A1_at	CDC2L6	cell division cycle 2-like 6 (CDK8-like)	79377905	79378232	1	13	0
Ssc.11757.1.S1_at	SMAD1	SMAD family member 1	71638166	71638393	8	16	0
Ssc.11767.1.A1_at	METTL6	methyltransferase like 6	2034131	2034387	13	16	0
Ssc.1177.1.S1_at	C1S	Homo sapiens complement component 1, s subcomponent (C1S), transcript variant 2, mRNA	59788136	59789425	5	5	1
Ssc.1177.1.S1_at	C1S	Homo sapiens complement component 1, s subcomponent (C1S), transcript variant 2, mRNA	59788136	59789425	5	14	0
Ssc.11771.1.A1_at	SND1	staphylococcal nuclease and tudor domain containing 1	18281281	18281681	18	9	0
Ssc.11771.1.A1_at	SND1	staphylococcal nuclease and tudor domain containing 1	18281281	18281681	18	13	0
Ssc.11775.1.S1_at	LOC100152812	PREDICTED: Sus scrofa similar to Protein FAM116A (LOC100152812), mRNA	51009704	51009865	2	8	0
Ssc.11775.1.S1_at	LOC100152812	PREDICTED: Sus scrofa similar to Protein FAM116A (LOC100152812), mRNA	51009704	51009865	2	12	0
Ssc.1178.1.S1_at	BCAP31	Homo sapiens B-cell receptor-associated protein 31 (BCAP31), transcript variant 4, transcribed RNA	122482061	122482469	X	1	0
Ssc.1178.1.S1_at	BCAP31	Homo sapiens B-cell receptor-associated protein 31 (BCAP31), transcript variant 4, transcribed RNA	122482061	122482469	X	5	0
Ssc.1178.1.S1_at	BCAP31	Homo sapiens B-cell receptor-associated protein 31 (BCAP31), transcript variant 4, transcribed RNA	122482061	122482469	X	10	0
Ssc.11784.1.S1_at	TIMP1	TIMP metallopeptidase inhibitor 1	42074041	42074372	X	16	0
Ssc.11787.2.A1_at	RASSF2	Ras association (RalGDS/AF-6) domain family member 2	13313610	13313985	17	16	0
Ssc.11789.1.A1_at	PURB	purine-rich element binding protein B	38692349	38692644	18	1	0
Ssc.1179.1.S1_at	EIF4EBP2	eukaryotic translation initiation factor 4E binding protein 2	76497125	76499381	14	13	0
Ssc.11790.3.A1_a_at	PITPNA	phosphatidylinositol transfer protein, alpha	1370641	1370366	12	1	0
Ssc.11792.1.A1_at	EIF3F	eukaryotic translation initiation factor 3, subunit F	.	.		13	0
Ssc.11793.1.A1_at	ZNF79	zinc finger protein 79	282309858	282310260	1	1	1
Ssc.11793.1.A1_at	ZNF79	zinc finger protein 79	282309858	282310260	1	15	0
Ssc.11795.1.S1_at	KEAP1	kelch-like ECH-associated protein 1	53030193	53030768	2	2	1
Ssc.11796.1.S1_at	RAB34	Homo sapiens RAB34, member RAS oncogene family (RAB34), transcript variant 8, mRNA	42642013	42642477	12	12	1
Ssc.1180.1.S1_at	DNAJB2	DnaJ (Hsp40) homolog, subfamily B, member 2	114322819	114323753	15	12	0
Ssc.11801.1.A1_at	ALG9	Homo sapiens asparagine-linked glycosylation 9, alpha-1,2-mannosyltransferase homolog (S. cerevisiae) (ALG9), transcript variant 3, mRNA	111158305	111158143	9	15	0
Ssc.11809.1.S1_at	ERBB2IP	erbb2 interacting protein	41921557	41921880	16	13	0
Ssc.11809.2.S1_at	ERBB2IP	erbb2 interacting protein	41935928	41936322	16	2	0
Ssc.11809.2.S1_at	ERBB2IP	erbb2 interacting protein	41935928	41936322	16	5	0
Ssc.11809.2.S1_at	ERBB2IP	erbb2 interacting protein	41935928	41936322	16	13	0
Ssc.1181.1.S1_at	CTSB	cathepsin B	.	.		18	0
Ssc.11810.1.A1_at	OBSCN	Homo sapiens obscurin, cytoskeletal calmodulin and titin-interacting RhoGEF (OBSCN), transcript variant 2, mRNA	66810010	66810331	2	17	0
Ssc.11811.1.S1_at	USP9X	Homo sapiens ubiquitin specific peptidase 9, X-linked (USP9X), transcript variant 4, mRNA	36583686	36584289	X	1	0
Ssc.11815.1.A1_s_at	LAMA2	laminin, alpha 2	35190693	35190893	1	5	0
Ssc.11815.1.A1_s_at	LAMA2	laminin, alpha 2	35190693	35190893	1	18	0
Ssc.11816.2.A1_a_at	ABCD3	ATP-binding cassette, sub-family D (ALD), member 3	94756516	94756646	4	14	0
Ssc.11818.1.A1_at	PPM1F	protein phosphatase 1F (PP2C domain containing)	51075480	51075839	14	15	0
Ssc.11828.1.A1_at	STK11	serine/threonine kinase 11	46456595	46457065	2	5	0
Ssc.11828.2.S1_at	ICT1	immature colon carcinoma transcript 1	4551332	4551730	12	2	0
Ssc.11828.2.S1_at	ICT1	immature colon carcinoma transcript 1	4551332	4551730	12	14	0
Ssc.11828.2.S1_at	ICT1	immature colon carcinoma transcript 1	4551332	4551730	12	15	0
Ssc.11828.3.S1_at	STK11	serine/threonine kinase 11	46456259	46456997	2	3	0
Ssc.11832.1.S1_at	Rnmt	Mus musculus RNA (guanine-7-) methyltransferase (Rnmt), mRNA	.	.		10	0
Ssc.11839.1.S1_at	ZNF462	zinc finger protein 462	260721418	260721730	1	1	1
Ssc.11839.1.S1_at	ZNF462	zinc finger protein 462	260721418	260721730	1	8	0
Ssc.11839.1.S1_at	ZNF462	zinc finger protein 462	260721418	260721730	1	9	0
Ssc.1185.1.S1_at	EBF3	early B-cell factor 3	146066730	146067148	14	8	0
Ssc.1185.1.S1_at	EBF3	early B-cell factor 3	146066730	146067148	14	16	0
Ssc.11852.1.A1_at	ATG10	Homo sapiens ATG10 autophagy related 10 homolog (S. cerevisiae) (ATG10), transcript variant 3, mRNA	80086697	80087037	2	2	1
Ssc.11861.1.S1_at	XBP1	X-box binding protein 1	46572995	46573504	14	13	0
Ssc.11861.1.S1_at	XBP1	X-box binding protein 1	46572995	46573504	14	16	0
Ssc.1187.1.S1_at	ALDOC	aldolase C, fructose-bisphosphate	42456289	42456849	12	3	0
Ssc.1187.1.S1_at	ALDOC	aldolase C, fructose-bisphosphate	42456289	42456849	12	10	0
Ssc.11872.1.A1_at	TMEM38A	transmembrane protein 38A	61226631	61226882	2	10	0
Ssc.11889.1.S1_at	ERP29	endoplasmic reticulum protein 29	39733860	39742358	14	7	0
Ssc.11898.1.A1_at	BOLA3	bolA homolog 3 (E. coli)	63406804	63407111	3	12	0
Ssc.11902.1.A1_s_at	hADA3	transcriptional adaptor 3 (NGG1 homolog, yeast)-like	55258011	55258392	13	5	0
Ssc.11902.1.A1_s_at	hADA3	transcriptional adaptor 3 (NGG1 homolog, yeast)-like	55258011	55258392	13	9	0
Ssc.11910.1.S1_at	EPS15	epidermal growth factor receptor pathway substrate 15	114633144	114633529	6	2	0
Ssc.11910.1.S1_at	EPS15	epidermal growth factor receptor pathway substrate 15	114633144	114633529	6	13	0
Ssc.11912.1.S1_at	PDCD2	programmed cell death 2	34254453	34255277	12	15	0
Ssc.1194.1.S1_at	RPS25	ribosomal protein S25	44829714	44832972	9	10	0
Ssc.11942.1.S1_at	A4GUH6_PIG	Adipocyte membrane protein Fragment [Source:UniProtKB/TrEMBL;Acc:A4GUH6]	107860154	107860675	4	3	0
Ssc.11942.1.S1_at	A4GUH6_PIG	Adipocyte membrane protein Fragment [Source:UniProtKB/TrEMBL;Acc:A4GUH6]	107860154	107860675	4	11	0
Ssc.11942.1.S1_at	A4GUH6_PIG	Adipocyte membrane protein Fragment [Source:UniProtKB/TrEMBL;Acc:A4GUH6]	107860154	107860675	4	14	0
Ssc.1195.1.S1_at	DPT	dermatopontin	85617480	85618641	4	7	0
Ssc.1195.1.S1_at	DPT	dermatopontin	85617480	85618641	4	10	0
Ssc.11954.1.A1_at	TMEM200B	transmembrane protein 200B	58913884	58914286	6	8	0
Ssc.11954.2.S1_at	EPB41	erythrocyte membrane protein band 4.1 (elliptocytosis 1, RH-linked)	58912736	58913180	6	8	0
Ssc.11964.1.S1_at	DCUN1D4	DCN1, defective in cullin neddylation 1, domain containing 4 (S. cerevisiae)	33622272	33623339	8	6	0
Ssc.11966.1.S1_at	SHMT2	Serine hydroxymethyltransferase, mitochondrial Precursor (SHMT)(Serine methylase)(EC 2.1.2.1)(Glycine hydroxymethyltransferase) [Source:UniProtKB/Swiss-Prot;Acc:P34897]	21377334	21377879	5	17	0
Ssc.11969.1.A1_at	FARP1	FERM, RhoGEF (ARHGEF) and pleckstrin domain protein 1 (chondrocyte-derived)	68473125	68473501	11	8	0
Ssc.1197.1.A1_at	C12orf76	chromosome 12 open reading frame 76	171601	171343	14	14	1
Ssc.1197.2.S1_at	C12orf76	chromosome 12 open reading frame 76	41108369	41108974	14	12	0
Ssc.11977.1.S1_at	NXT1	NTF2-related export protein 1 (Protein p15) [Source:UniProtKB/Swiss-Prot;Acc:Q9UKK6]	31933667	31934333	17	13	0
Ssc.11979.1.A1_at			32988860	32989198	6	2	0
Ssc.11991.1.A1_at			.	.		2	0
Ssc.11991.1.A1_at			.	.		12	0
Ssc.120.1.S1_at	ENG	Homo sapiens endoglin (ENG), transcript variant 1, mRNA	282836770	282837553	1	13	0
Ssc.12000.1.A1_at	LENG8	leukocyte receptor cluster (LRC) member 8	40635630	40635849	6	6	1
Ssc.12000.1.A1_at	LENG8	leukocyte receptor cluster (LRC) member 8	40635630	40635849	6	13	0
Ssc.12000.1.A1_at	LENG8	leukocyte receptor cluster (LRC) member 8	40635630	40635849	6	18	0
Ssc.12005.1.A1_at	MCCD1	Homo sapiens mitochondrial coiled-coil domain 1 (MCCD1), nuclear gene encoding mitochondrial protein, mRNA	27618632	27619061	7	9	0
Ssc.12005.1.A1_at	MCCD1	Homo sapiens mitochondrial coiled-coil domain 1 (MCCD1), nuclear gene encoding mitochondrial protein, mRNA	27618632	27619061	7	18	0
Ssc.12017.1.A1_at	SUP	homocysteine-inducible, endoplasmic reticulum stress-inducible, ubiquitin-like domain member 1	55534821	55535294	6	5	0
Ssc.12017.1.A1_at	SUP	homocysteine-inducible, endoplasmic reticulum stress-inducible, ubiquitin-like domain member 1	55534821	55535294	6	8	0
Ssc.12026.1.A1_at	CASP7	caspase 7, apoptosis-related cysteine peptidase	129921211	129921552	14	16	0
Ssc.1203.1.S1_at	ADIPOQ	adiponectin, C1Q and collagen domain containing	.	.		8	0
Ssc.1203.1.S1_at	ADIPOQ	adiponectin, C1Q and collagen domain containing	.	.		15	0
Ssc.1204.1.S1_at	CUGBP1	Homo sapiens CUG triplet repeat, RNA binding protein 1 (CUGBP1), transcript variant 3, mRNA	13160410	13160981	2	2	1
Ssc.1204.1.S1_at	CUGBP1	Homo sapiens CUG triplet repeat, RNA binding protein 1 (CUGBP1), transcript variant 3, mRNA	13160410	13160981	2	16	0
Ssc.1204.1.S1_at	CUGBP1	Homo sapiens CUG triplet repeat, RNA binding protein 1 (CUGBP1), transcript variant 3, mRNA	13160410	13160981	2	17	0
Ssc.1204.1.S1_at	CUGBP1	Homo sapiens CUG triplet repeat, RNA binding protein 1 (CUGBP1), transcript variant 3, mRNA	13160410	13160981	2	18	0
Ssc.1205.1.S1_at	Nr2f2	Mus musculus nuclear receptor subfamily 2, group F, member 2 (Nr2f2), transcript variant 1, mRNA	90913443	90913841	7	8	0
Ssc.12056.1.A1_at	LOXL4	lysyl oxidase-like 4	114272604	114272979	14	5	0
Ssc.12056.1.A1_at	LOXL4	lysyl oxidase-like 4	114272604	114272979	14	7	0
Ssc.12056.1.A1_at	LOXL4	lysyl oxidase-like 4	114272604	114272979	14	12	0
Ssc.12057.1.S1_at	Pla2g5	Mus musculus phospholipase A2, group V (Pla2g5), transcript variant 1, mRNA	114964536	114965840	9	7	0
Ssc.12059.1.A1_at	DLG5	discs, large homolog 5 (Drosophila)	83614563	83615134	14	12	0
Ssc.12059.1.A1_at	DLG5	discs, large homolog 5 (Drosophila)	83614563	83615134	14	17	0
Ssc.12070.1.A1_at	RANBP6	Homo sapiens RAN binding protein 6 (RANBP6), transcript variant 3, transcribed RNA	226010828	226011203	1	2	0
Ssc.12070.1.A1_at	RANBP6	Homo sapiens RAN binding protein 6 (RANBP6), transcript variant 3, transcribed RNA	226010828	226011203	1	5	0
Ssc.12070.1.A1_at	RANBP6	Homo sapiens RAN binding protein 6 (RANBP6), transcript variant 3, transcribed RNA	226010828	226011203	1	15	0
Ssc.12072.1.S1_a_at	THYN1	thymocyte nuclear protein 1	59363759	59364019	9	4	0
Ssc.12072.1.S1_a_at	THYN1	thymocyte nuclear protein 1	59363759	59364019	9	5	0
Ssc.12073.1.A1_at	LOC400963	PREDICTED: Homo sapiens misc_RNA (LOC400963), miscRNA	79672771	79673021	3	2	0
Ssc.12073.1.A1_at	LOC400963	PREDICTED: Homo sapiens misc_RNA (LOC400963), miscRNA	79672771	79673021	3	17	0
Ssc.12078.1.A1_at	SRP72	signal recognition particle 72kDa	47120101	47120298	8	9	0
Ssc.12078.1.A1_at	SRP72	signal recognition particle 72kDa	47120101	47120298	8	13	0
Ssc.12078.2.S1_at	SRP72	signal recognition particle 72kDa	47142515	47142711	8	1	0
Ssc.12078.2.S1_at	SRP72	signal recognition particle 72kDa	47142515	47142711	8	14	0
Ssc.12081.1.A1_at	P4HA2	Homo sapiens prolyl 4-hydroxylase, alpha polypeptide II (P4HA2), transcript variant 5, mRNA	90637529	90637729	2	6	0
Ssc.12083.2.S1_at	SLC41A1	solute carrier family 41, member 1	204046190	204045821	9	5	0
Ssc.12083.2.S1_at	SLC41A1	solute carrier family 41, member 1	204046190	204045821	9	11	0
Ssc.12083.3.A1_at	SLC41A1	solute carrier family 41, member 1	.	.		1	0
Ssc.1209.1.S1_at	FAH	Fumarylacetoacetase (FAA)(EC 3.7.1.2)(Fumarylacetoacetate hydrolase)(Beta-diketonase) [Source:UniProtKB/Swiss-Prot;Acc:P16930]	55053120	55053397	7	10	0
Ssc.12091.1.A1_at	SMARCA1	Homo sapiens SWI/SNF related, matrix associated, actin dependent regulator of chromatin, subfamily a, member 1 (SMARCA1), transcript variant 2, mRNA	104198947	104274523	X	18	0
Ssc.12091.2.A1_at	SMARCA1	Homo sapiens SWI/SNF related, matrix associated, actin dependent regulator of chromatin, subfamily a, member 1 (SMARCA1), transcript variant 2, mRNA	104236308	104236489	X	1	0
Ssc.12095.1.S1_at	CD83	CD83 molecule	10590384	10590955	7	16	0
Ssc.12095.1.S1_at	CD83	CD83 molecule	10590384	10590955	7	17	0
Ssc.1210.2.S1_at	UBR7	ubiquitin protein ligase E3 component n-recognin 7 (putative)	122825793	122827001	7	8	0
Ssc.12108.1.S1_at	SUCLG2	succinate-CoA ligase, GDP-forming, beta subunit	41097606	41097809	13	12	0
Ssc.12110.1.S1_at	PRCC	Homo sapiens papillary renal cell carcinoma (translocation-associated) (PRCC), transcript variant 2, mRNA	96990802	96991103	4	4	1
Ssc.12114.1.S1_a_at	muCL	calpain 1, (mu/I) large subunit	5398141	5398810	2	9	0
Ssc.12114.1.S1_a_at	muCL	calpain 1, (mu/I) large subunit	5398141	5398810	2	13	0
Ssc.12119.1.S1_at	NADK	NAD kinase	1672654	1672540	6	12	0
Ssc.12135.1.A1_at	CBFB	core-binding factor, beta subunit	.	.		13	0
Ssc.12135.1.A1_at	CBFB	core-binding factor, beta subunit	.	.		15	0
Ssc.12138.1.A1_at	DCN	Homo sapiens decorin (DCN), transcript variant B, mRNA	86762590	86763171	5	15	0
Ssc.1214.1.S1_at	DPP7	dipeptidyl-peptidase 7	.	.		12	0
Ssc.12162.1.A1_at	Chd6	Mus musculus chromodomain helicase DNA binding protein 6 (Chd6), mRNA	39464314	39464165	17	12	0
Ssc.1217.1.S1_at	PHF11	Homo sapiens PHD finger protein 11 (PHF11), transcript variant 2, mRNA	18240371	18241230	11	10	0
Ssc.1217.1.S1_at	PHF11	Homo sapiens PHD finger protein 11 (PHF11), transcript variant 2, mRNA	18240371	18241230	11	18	0
Ssc.12177.1.A1_at	C21orf59	chromosome 21 open reading frame 59	138720160	138720464	13	12	0
Ssc.12187.1.S1_at	TNRC6A	trinucleotide repeat containing 6A	24742254	24742912	3	18	0
Ssc.12191.1.A2_at	HSP90AA1	heat shock protein 90kDa alpha (cytosolic), class A member 1	131809053	131809877	7	5	0
Ssc.12191.3.A1_at	HSP90AA1	heat shock protein 90kDa alpha (cytosolic), class A member 1	131809053	131809873	7	5	0
Ssc.122.1.S1_at	DGKA	diacylglycerol kinase, alpha 80kDa	20307641	20307956	5	17	0
Ssc.12207.1.A1_at	DYNLL2	dynein, light chain, LC8-type 2	32313564	32313840	12	13	0
Ssc.12207.1.A1_at	DYNLL2	dynein, light chain, LC8-type 2	32313564	32313840	12	17	0
Ssc.12209.1.A1_at	PDK1	pyruvate dehydrogenase kinase, isozyme 1	73575795	73576440	15	9	0
Ssc.12219.1.A1_at	COX4I1	cytochrome c oxidase subunit IV isoform 1	.	.		14	0
Ssc.12222.1.S1_at	CUGBP1	Homo sapiens CUG triplet repeat, RNA binding protein 1 (CUGBP1), transcript variant 3, mRNA	13155672	13157181	2	16	0
Ssc.12229.1.S1_at	CKS1B	CDC28 protein kinase regulatory subunit 1B	1107364	1107750	14	16	0
Ssc.12241.1.A1_at	ANXA2	Homo sapiens annexin A2 (ANXA2), transcript variant 1, mRNA	115267371	115267785	1	3	0
Ssc.12247.1.A1_at	KPNA6	karyopherin alpha 6 (importin alpha 7)	60909415	60910206	6	1	0
Ssc.1225.1.S1_at	ACAA1	Homo sapiens acetyl-Coenzyme A acyltransferase 1 (ACAA1), transcript variant 3, transcribed RNA	18896029	18896455	13	3	0
Ssc.1225.1.S1_at	ACAA1	Homo sapiens acetyl-Coenzyme A acyltransferase 1 (ACAA1), transcript variant 3, transcribed RNA	18896029	18896455	13	7	0
Ssc.12256.1.S1_at	CCDC104	coiled-coil domain containing 104	79733516	79733865	3	12	0
Ssc.1226.1.S1_at	SNUPN	Homo sapiens snurportin 1 (SNUPN), transcript variant 3, mRNA	63290054	63290701	7	14	0
Ssc.1226.2.S1_at	SNUPN	snurportin 1	63267276	63267499	7	9	0
Ssc.1227.1.A1_at	LOC100129566	PREDICTED: Homo sapiens hypothetical protein LOC100129566 (LOC100129566), mRNA	35185289	35185699	7	2	0
Ssc.1227.1.A1_at	LOC100129566	PREDICTED: Homo sapiens hypothetical protein LOC100129566 (LOC100129566), mRNA	35185289	35185699	7	14	0
Ssc.1228.1.S1_at	MARCKS	myristoylated alanine-rich protein kinase C substrate	83527678	83528592	1	14	0
Ssc.1228.1.S1_at	MARCKS	myristoylated alanine-rich protein kinase C substrate	83527678	83528592	1	17	0
Ssc.1228.1.S1_at	MARCKS	myristoylated alanine-rich protein kinase C substrate	83527678	83528592	1	18	0
Ssc.12282.1.S1_at	PPP2R5A	protein phosphatase 2, regulatory subunit B', alpha isoform	123466760	123467597	9	7	0
Ssc.12282.1.S1_at	PPP2R5A	protein phosphatase 2, regulatory subunit B', alpha isoform	123466760	123467597	9	16	0
Ssc.12285.1.A1_at	AMMECR1L	AMME chromosomal region gene 1-like	85876290	85876622	3	18	0
Ssc.12286.2.A1_at	LOC652671	PREDICTED: Homo sapiens similar to PML (LOC652671), mRNA	64843906	64844660	7	12	0
Ssc.1229.1.A1_at	2310016M24Rik	Mus musculus RIKEN cDNA 2310016M24 gene (2310016M24Rik), mRNA	.	.		5	0
Ssc.12290.1.A1_at	ESR1	Homo sapiens estrogen receptor 1 (ESR1), transcript variant 4, mRNA	15182380	15182827	1	4	0
Ssc.12294.1.A1_at	DDX19A	DEAD (Asp-Glu-Ala-As) box polypeptide 19A	.	.		5	0
Ssc.12294.1.A1_at	DDX19A	DEAD (Asp-Glu-Ala-As) box polypeptide 19A	.	.		8	0
Ssc.12296.1.S1_at	AP3D1	Homo sapiens adaptor-related protein complex 3, delta 1 subunit (AP3D1), transcript variant 1, mRNA	47158848	47159140	2	15	0
Ssc.1230.1.A1_at	ARHGDIB	Rho GDP dissociation inhibitor (GDI) beta	54907655	54908163	5	16	0
Ssc.12312.1.A1_at	NOLC1	nucleolar and coiled-body phosphoprotein 1	118147161	118147532	14	12	0
Ssc.12312.1.A1_at	NOLC1	nucleolar and coiled-body phosphoprotein 1	118147161	118147532	14	18	0
Ssc.12316.1.S1_at	FAM100B	family with sequence similarity 100, member B	3563378	3567425	12	3	0
Ssc.12327.1.S1_at	C11orf83	chromosome 11 open reading frame 83	.	.		3	0
Ssc.12327.2.S1_a_at	C11orf83	chromosome 11 open reading frame 83	.	.		2	0
Ssc.12327.2.S1_a_at	C11orf83	chromosome 11 open reading frame 83	.	.		3	0
Ssc.12327.2.S1_a_at	C11orf83	chromosome 11 open reading frame 83	.	.		4	0
Ssc.12327.2.S1_a_at	C11orf83	chromosome 11 open reading frame 83	.	.		7	0
Ssc.12327.2.S1_a_at	C11orf83	chromosome 11 open reading frame 83	.	.		8	0
Ssc.12327.3.A1_at			.	.		2	0
Ssc.12327.3.A1_at			.	.		8	0
Ssc.12327.3.A1_at			.	.		18	0
Ssc.12329.1.A1_at	RGS5	regulator of G-protein signaling 5	91098267	91098920	4	12	0
Ssc.12335.2.S1_a_at	N6amt2	Mus musculus N-6 adenine-specific DNA methyltransferase 2 (putative) (N6amt2), mRNA	.	.		14	0
Ssc.1234.1.S1_at	LOC100130178	PREDICTED: Homo sapiens misc_RNA (LOC100130178), miscRNA	58544269	58544637	13	4	0
Ssc.12344.1.S1_at	RHOJ	ras homolog gene family, member J	203756152	203756676	1	7	0
Ssc.12348.1.S1_at	B2M	beta-2-microglobulin	132893749	132894084	1	5	0
Ssc.12348.2.S1_at	B2MG_PIG	Beta-2-microglobulin Precursor (Lactollin) [Source:UniProtKB/Swiss-Prot;Acc:Q07717]	132895622	132895940	1	4	0
Ssc.12364.1.S1_at	RPL15	ribosomal protein L15	42013030	42013782	8	18	0
Ssc.1238.1.S1_at	CYB5R1	cytochrome b5 reductase 1	24930108	24930971	10	14	0
Ssc.12381.1.S1_at	C1orf58	chromosome 1 open reading frame 58	11596786	11611124	10	2	0
Ssc.12381.1.S1_at	C1orf58	chromosome 1 open reading frame 58	11596786	11611124	10	3	0
Ssc.12381.1.S1_at	C1orf58	chromosome 1 open reading frame 58	11596786	11611124	10	13	0
Ssc.12384.1.A1_at	XK	X-linked Kx blood group (McLeod syndrome)	33056412	33056768	X	1	0
Ssc.1239.1.A1_at	ENOPH1	enolase-phosphatase 1	.	.		4	0
Ssc.12390.1.S1_at	SOD1	superoxide dismutase 1, soluble	49699107	49699494	6	5	0
Ssc.12390.1.S1_at	SOD1	superoxide dismutase 1, soluble	49699107	49699494	6	12	0
Ssc.12403.2.S1_at	C3orf31	MMP37-like protein, mitochondrial Precursor [Source:UniProtKB/Swiss-Prot;Acc:Q96BW9]	56515436	56515881	13	1	0
Ssc.12403.2.S1_at	C3orf31	MMP37-like protein, mitochondrial Precursor [Source:UniProtKB/Swiss-Prot;Acc:Q96BW9]	56515436	56515881	13	5	0
Ssc.12404.1.S1_at	TROVE2	Homo sapiens TROVE domain family, member 2 (TROVE2), transcript variant 1, mRNA	1702148	1702816	10	12	0
Ssc.12405.1.A1_at	Cops7b	Mus musculus COP9 (constitutive photomorphogenic) homolog, subunit 7b (Arabidopsis thaliana) (Cops7b), mRNA	.	.		3	0
Ssc.12405.1.A1_at	Cops7b	Mus musculus COP9 (constitutive photomorphogenic) homolog, subunit 7b (Arabidopsis thaliana) (Cops7b), mRNA	.	.		13	0
Ssc.12405.1.A1_at	Cops7b	Mus musculus COP9 (constitutive photomorphogenic) homolog, subunit 7b (Arabidopsis thaliana) (Cops7b), mRNA	.	.		14	0
Ssc.1241.1.S1_at	HSPE1	heat shock 10kDa protein 1 (chaperonin 10)	94915659	94915949	15	14	0
Ssc.12417.1.S1_at	MOR1	malate dehydrogenase 2, NAD (mitochondrial)	.	.		14	0
Ssc.12429.1.S1_at	ORAI1	ORAI calcium release-activated calcium modulator 1	31065990	31066796	14	13	0
Ssc.12433.1.A1_at			9993055	9993308	14	7	0
Ssc.12433.1.A1_at			9993055	9993308	14	16	0
Ssc.12434.2.S1_a_at	LOC100133719	PREDICTED: Homo sapiens similar to DALR anticodon binding domain containing 3 (LOC100133719), partial mRNA	26603149	26603474	13	1	0
Ssc.12434.2.S1_a_at	LOC100133719	PREDICTED: Homo sapiens similar to DALR anticodon binding domain containing 3 (LOC100133719), partial mRNA	26603149	26603474	13	11	0
Ssc.12434.2.S1_a_at	LOC100133719	PREDICTED: Homo sapiens similar to DALR anticodon binding domain containing 3 (LOC100133719), partial mRNA	26603149	26603474	13	17	0
Ssc.12438.1.A1_at	TAF1	TAF1 RNA polymerase II, TATA box binding protein (TBP)-associated factor, 250kDa	32622426	32621807	10	2	0
Ssc.12438.1.A1_at	TAF1	TAF1 RNA polymerase II, TATA box binding protein (TBP)-associated factor, 250kDa	32622426	32621807	10	15	0
Ssc.12438.1.A1_at	TAF1	TAF1 RNA polymerase II, TATA box binding protein (TBP)-associated factor, 250kDa	32622426	32621807	10	17	0
Ssc.12439.1.A1_at	PLA2G16	phospholipase A2, group XVI	6972921	6973250	2	2	1
Ssc.12439.1.A1_at	PLA2G16	phospholipase A2, group XVI	6972921	6973250	2	3	0
Ssc.12439.1.A1_at	PLA2G16	phospholipase A2, group XVI	6972921	6973250	2	16	0
Ssc.12442.1.A1_at	AKAP8	A kinase (PRKA) anchor protein 8	60289539	60289819	2	12	0
Ssc.12446.1.A1_at	CASP4	Homo sapiens caspase 4, apoptosis-related cysteine peptidase (CASP4), transcript variant gamma, mRNA	34926978	34959053	9	1	0
Ssc.12446.1.A1_at	CASP4	Homo sapiens caspase 4, apoptosis-related cysteine peptidase (CASP4), transcript variant gamma, mRNA	34926978	34959053	9	5	0
Ssc.12448.1.S1_at	PTPRJ	protein tyrosine phosphatase, receptor type, J	48146727	48146826	2	15	0
Ssc.12450.1.S1_at	C11orf79	Protein EMI5 homolog, mitochondrial Precursor [Source:UniProtKB/Swiss-Prot;Acc:Q9NX18]	8382171	8394994	2	17	0
Ssc.12454.1.A1_at	HSD17B7	hydroxysteroid (17-beta) dehydrogenase 7	91474806	91475180	4	5	0
Ssc.12456.1.A1_at			.	.		3	0
Ssc.12456.1.A1_at			.	.		10	0
Ssc.12457.1.S1_at	HN1A	hematological and neurological expressed 1	4482812	4483278	12	5	0
Ssc.1246.1.S1_at	RNF5P1	ring finger protein 5 pseudogene 1	28056782	28057422	7	2	0
Ssc.1246.1.S1_at	RNF5P1	ring finger protein 5 pseudogene 1	28056782	28057422	7	3	0
Ssc.12463.1.A1_at	Lyzl4	Mus musculus lysozyme-like 4 (Lyzl4), mRNA	.	.		8	0
Ssc.12475.1.A1_at	LOC100133481	PREDICTED: Homo sapiens similar to phosphoserine phosphatase (LOC100133481), mRNA	15455304	15455850	3	8	0
Ssc.12478.1.S1_at	PIH1D1	PIH1 domain containing 1	38015135	38015600	6	3	0
Ssc.12478.1.S1_at	PIH1D1	PIH1 domain containing 1	38015135	38015600	6	17	0
Ssc.12479.1.S1_at	ILF3	Homo sapiens interleukin enhancer binding factor 3, 90kDa (ILF3), transcript variant 4, mRNA	52826497	52853641	2	1	0
Ssc.12479.1.S1_at	ILF3	Homo sapiens interleukin enhancer binding factor 3, 90kDa (ILF3), transcript variant 4, mRNA	52826497	52853641	2	18	0
Ssc.12491.1.A1_at	HOXB4	homeobox B4	16490911	16491043	12	16	0
Ssc.12492.1.A1_at	SORT1	sortilin 1	109581662	109582199	4	1	0
Ssc.12492.1.A1_at	SORT1	sortilin 1	109581662	109582199	4	12	0
Ssc.12492.2.S1_at	SORT1	sortilin 1	109582750	109583228	4	12	0
Ssc.12493.1.A1_at	PAFAH1B2	platelet-activating factor acetylhydrolase, isoform Ib, beta subunit 30kDa	43326248	43326563	9	1	0
Ssc.1250.1.A1_at	ZNF673	zinc finger family member 673	30844	31119	1	14	0
Ssc.12501.1.S1_at	CHCHD8	Coiled-coil-helix-coiled-coil-helix domain-containing protein 8 (E2-induced gene 2 protein) [Source:UniProtKB/Swiss-Prot;Acc:Q9NYJ1]	7960761	7961463	9	3	0
Ssc.12501.1.S1_at	CHCHD8	Coiled-coil-helix-coiled-coil-helix domain-containing protein 8 (E2-induced gene 2 protein) [Source:UniProtKB/Swiss-Prot;Acc:Q9NYJ1]	7960761	7961463	9	11	0
Ssc.12501.1.S1_at	CHCHD8	Coiled-coil-helix-coiled-coil-helix domain-containing protein 8 (E2-induced gene 2 protein) [Source:UniProtKB/Swiss-Prot;Acc:Q9NYJ1]	7960761	7961463	9	16	0
Ssc.12504.1.A1_at	IFI27L2	interferon, alpha-inducible protein 27-like 2	123696606	123696894	7	2	0
Ssc.12504.1.A1_at	IFI27L2	interferon, alpha-inducible protein 27-like 2	123696606	123696894	7	17	0
Ssc.12507.1.S1_at	HADH	hydroxyacyl-Coenzyme A dehydrogenase	97786283	97787145	8	1	0
Ssc.1252.1.S1_at	LOC26010	Homo sapiens viral DNA polymerase-transactivated protein 6 (LOC26010), transcript variant 4, mRNA	97807212	97807698	15	3	0
Ssc.12524.1.S1_at	CD320	CD320 molecule	51608513	51608759	2	10	0
Ssc.12528.1.S1_at	RPN1	ribophorin I	59232534	59232926	13	9	0
Ssc.12540.2.A1_at	KIAA0182	Homo sapiens KIAA0182 (KIAA0182), transcript variant 2, mRNA	1883290	1884279	6	13	0
Ssc.12546.1.A1_at	LONP2	lon peptidase 2, peroxisomal	24732984	24733458	6	17	0
Ssc.12554.1.A1_at	MRPS26	mitochondrial ribosomal protein S26	34202761	34203057	17	4	0
Ssc.12569.1.A1_at	TPD52	tumor protein D52	58676133	58676490	4	14	0
Ssc.12569.1.A1_at	TPD52	tumor protein D52	58676133	58676490	4	15	0
Ssc.1257.1.S1_a_at	PIK3IP1	phosphoinositide-3-kinase interacting protein 1	48925712	48926646	14	16	0
Ssc.12576.1.A1_at	CISD3	CDGSH iron sulfur domain 3	133179980	133180242	14	1	0
Ssc.12578.1.A1_at	IGF1	insulin-like growth factor 1 (somatomedin C)	77157868	77158053	5	18	0
Ssc.12579.1.A1_s_at	FGL2	fibrinogen-like 2	95749701	95750076	9	5	0
Ssc.12579.1.A1_s_at	FGL2	fibrinogen-like 2	95749701	95750076	9	9	1
Ssc.12579.1.A1_s_at	FGL2	fibrinogen-like 2	95749701	95750076	9	14	0
Ssc.12592.1.S1_at	CFDP1	craniofacial development protein 1	8894471	8894802	6	16	0
Ssc.12603.1.A1_at	Plxdc2	Mus musculus plexin domain containing 2 (Plxdc2), mRNA	51693238	51693484	10	3	0
Ssc.1261.1.S1_at	GORASP1	golgi reassembly stacking protein 1, 65kDa	19711447	19712250	13	7	0
Ssc.1261.1.S1_at	GORASP1	golgi reassembly stacking protein 1, 65kDa	19711447	19712250	13	12	0
Ssc.1261.1.S1_at	GORASP1	golgi reassembly stacking protein 1, 65kDa	19711447	19712250	13	16	0
Ssc.12613.1.A1_at	FNBP4	formin binding protein 4	12946266	12946963	2	9	0
Ssc.12617.1.S1_at	COL5A3	collagen, type V, alpha 3	53531582	53532265	2	3	0
Ssc.1262.1.S1_at	C14orf2	chromosome 14 open reading frame 2	132995547	132995908	7	1	0
Ssc.1262.1.S1_at	C14orf2	chromosome 14 open reading frame 2	132995547	132995908	7	7	1
Ssc.1262.1.S1_at	C14orf2	chromosome 14 open reading frame 2	132995547	132995908	7	9	0
Ssc.1262.1.S1_at	C14orf2	chromosome 14 open reading frame 2	132995547	132995908	7	13	0
Ssc.12622.1.A1_a_at	AUH	AU RNA binding protein/enoyl-Coenzyme A hydratase	2911136	2911642	14	14	1
Ssc.12630.1.A1_at	ATP1A1	Homo sapiens ATPase, Na+/K+ transporting, alpha 1 polypeptide (ATP1A1), transcript variant 4, mRNA	108661287	108661745	4	12	0
Ssc.12633.1.S1_at	Ptpn14	Mus musculus protein tyrosine phosphatase, non-receptor type 14 (Ptpn14), mRNA	121737925	121738614	9	6	0
Ssc.12641.1.S1_at	NKIRAS1	NFKB inhibitor interacting Ras-like 1	8424772	8425127	13	12	0
Ssc.1265.1.S1_at	5330431N19Rik	Mus musculus RIKEN cDNA 5330431N19 gene (5330431N19Rik), mRNA	117500740	117501100	14	17	0
Ssc.12650.1.A1_at	ATP11B	ATPase, class VI, type 11B	630261	629841	13	3	0
Ssc.12652.1.A1_at	HOXA10	Homo sapiens homeobox A10 (HOXA10), transcript variant 2, mRNA	44204471	44204841	18	3	0
Ssc.12661.1.A1_at	HINT1	histidine triad nucleotide binding protein 1	121277017	121277394	2	5	0
Ssc.12664.1.S1_at	SLCO3A1	solute carrier organic anion transporter family, member 3A1	95451383	95451792	7	16	0
Ssc.1267.1.S1_at	GLCE	glucuronic acid epimerase	174705549	174706210	1	1	1
Ssc.12674.1.S1_at	LOC645314	PREDICTED: Homo sapiens similar to hCG1642995 (LOC645314), mRNA	137056122	137056374	1	14	0
Ssc.12675.1.S1_at	CCM2	Homo sapiens cerebral cavernous malformation 2 (CCM2), transcript variant 1, mRNA	48859939	48860280	18	8	0
Ssc.12675.1.S1_at	CCM2	Homo sapiens cerebral cavernous malformation 2 (CCM2), transcript variant 1, mRNA	48859939	48860280	18	18	1
Ssc.12680.1.A1_at	LRIG1	leucine-rich repeats and immunoglobulin-like domains 1	66512175	66511916	13	3	0
Ssc.12680.1.A1_at	LRIG1	leucine-rich repeats and immunoglobulin-like domains 1	66512175	66511916	13	16	0
Ssc.12682.1.A1_at	VAV3	vav 3 guanine nucleotide exchange factor	116896185	116896923	4	8	0
Ssc.12682.1.A1_at	VAV3	vav 3 guanine nucleotide exchange factor	116896185	116896923	4	11	0
Ssc.1269.2.S1_at	PAAF1	proteasomal ATPase-associated factor 1	8016570	8017089	9	1	0
Ssc.1269.2.S1_at	PAAF1	proteasomal ATPase-associated factor 1	8016570	8017089	9	13	0
Ssc.12693.1.S1_at	PTPLA	protein tyrosine phosphatase-like (proline instead of catalytic arginine), member A	103086718	103086959	13	2	0
Ssc.12693.1.S1_at	PTPLA	protein tyrosine phosphatase-like (proline instead of catalytic arginine), member A	103086718	103086959	13	10	0
Ssc.1270.1.S1_at	SDF4	stromal cell derived factor 4	42800942	42801485	6	2	0
Ssc.1270.1.S1_at	SDF4	stromal cell derived factor 4	42800942	42801485	6	14	0
Ssc.12708.1.A1_at	SFRS2IP	splicing factor, arginine/serine-rich 2, interacting protein	72567731	72569281	5	5	1
Ssc.12709.1.A1_at	LMNB2	lamin B2	2379268	2379165	2	10	0
Ssc.12709.1.A1_at	LMNB2	lamin B2	2379268	2379165	2	13	0
Ssc.12709.1.A1_at	LMNB2	lamin B2	2379268	2379165	2	16	0
Ssc.1271.2.A1_at	PPPDE1	PPPDE peptidase domain containing 1	16962810	16963210	10	3	0
Ssc.1271.3.S1_at	PPDE1_PIG	PPPDE peptidase domain-containing protein 1 (Protein FAM152A) [Source:UniProtKB/Swiss-Prot;Acc:A3QRX8]	16962191	16962684	10	3	0
Ssc.1271.3.S1_at	PPDE1_PIG	PPPDE peptidase domain-containing protein 1 (Protein FAM152A) [Source:UniProtKB/Swiss-Prot;Acc:A3QRX8]	16962191	16962684	10	14	0
Ssc.12713.1.A1_at	HCS	cytochrome c, somatic	45046104	45046479	12	5	0
Ssc.12715.1.S1_s_at	C1orf21	chromosome 1 open reading frame 21	118220523	118220971	9	2	0
Ssc.12715.1.S1_s_at	C1orf21	chromosome 1 open reading frame 21	118220523	118220971	9	4	0
Ssc.12715.1.S1_s_at	C1orf21	chromosome 1 open reading frame 21	118220523	118220971	9	5	0
Ssc.12715.1.S1_s_at	C1orf21	chromosome 1 open reading frame 21	118220523	118220971	9	12	0
Ssc.12756.1.A1_at			.	.		5	0
Ssc.12758.1.A1_at	PSMB9	proteasome (prosome, macropain) subunit, beta type, 9 (large multifunctional peptidase 2)	29453018	29453282	7	1	0
Ssc.12758.1.A1_at	PSMB9	proteasome (prosome, macropain) subunit, beta type, 9 (large multifunctional peptidase 2)	29453018	29453282	7	4	0
Ssc.1276.1.S1_at	ID1	inhibitor of DNA binding 1, dominant negative helix-loop-helix protein	37197885	37198471	17	16	0
Ssc.12761.1.A1_at	KIAA1671	Uncharacterized protein KIAA1671 [Source:UniProtKB/Swiss-Prot;Acc:Q9BY89]	43682046	43682721	14	6	0
Ssc.12761.1.A1_at	KIAA1671	Uncharacterized protein KIAA1671 [Source:UniProtKB/Swiss-Prot;Acc:Q9BY89]	43682046	43682721	14	13	0
Ssc.12761.1.A1_at	KIAA1671	Uncharacterized protein KIAA1671 [Source:UniProtKB/Swiss-Prot;Acc:Q9BY89]	43682046	43682721	14	15	0
Ssc.12761.1.A1_at	KIAA1671	Uncharacterized protein KIAA1671 [Source:UniProtKB/Swiss-Prot;Acc:Q9BY89]	43682046	43682721	14	16	0
Ssc.12777.2.A1_at	LOC100154580	PREDICTED: Sus scrofa similar to regenerating islet-derived family, member 4, transcript variant 1 (LOC100154580), mRNA	.	.		2	0
Ssc.12777.2.A1_at	LOC100154580	PREDICTED: Sus scrofa similar to regenerating islet-derived family, member 4, transcript variant 1 (LOC100154580), mRNA	.	.		3	0
Ssc.12785.1.A1_at	MGAT4B	mannosyl (alpha-1,3-)-glycoprotein beta-1,4-N-acetylglucosaminyltransferase, isozyme B	68144908	68145442	2	13	0
Ssc.12790.1.A1_at	VEGFC	vascular endothelial growth factor C	35992069	35992575	15	7	0
Ssc.12790.1.A1_at	VEGFC	vascular endothelial growth factor C	35992069	35992575	15	8	0
Ssc.1280.1.S1_at	ITIH5	inter-alpha (globulin) inhibitor H5	60101161	60101726	10	3	0
Ssc.1280.1.S1_at	ITIH5	inter-alpha (globulin) inhibitor H5	60101161	60101726	10	10	1
Ssc.12809.3.S1_at	ZNHIT1	zinc finger, HIT type 1	.	.		13	0
Ssc.12809.5.A1_at	LOC100008589	Homo sapiens 28S ribosomal RNA (LOC100008589), non-coding RNA	216097	216233	7	2	0
Ssc.1281.1.S1_at			55072	55322	11	18	0
Ssc.1282.1.A1_at	ACP6	acid phosphatase 6, lysophosphatidic	104064919	104065176	4	2	0
Ssc.1282.1.A1_at	ACP6	acid phosphatase 6, lysophosphatidic	104064919	104065176	4	11	0
Ssc.1282.1.A1_at	ACP6	acid phosphatase 6, lysophosphatidic	104064919	104065176	4	17	0
Ssc.1283.1.S1_at	TNNC2	troponin C type 2 (fast)	50092752	50093015	17	5	0
Ssc.12832.1.A1_at	C14orf179	chromosome 14 open reading frame 179	107264507	107264813	7	1	0
Ssc.12832.1.A1_at	C14orf179	chromosome 14 open reading frame 179	107264507	107264813	7	7	1
Ssc.12842.1.S1_at	CAV1	caveolin 1, caveolae protein, 22kDa	28433458	28434650	18	6	0
Ssc.12842.1.S1_at	CAV1	caveolin 1, caveolae protein, 22kDa	28433458	28434650	18	7	0
Ssc.12842.1.S2_at	CAV1	caveolin 1, caveolae protein, 22kDa	28433458	28434650	18	5	0
Ssc.12842.1.S2_at	CAV1	caveolin 1, caveolae protein, 22kDa	28433458	28434650	18	9	0
Ssc.12842.1.S2_at	CAV1	caveolin 1, caveolae protein, 22kDa	28433458	28434650	18	13	0
Ssc.12845.1.S1_at	CDK6	cyclin-dependent kinase 6	67895360	67896972	9	2	0
Ssc.12849.1.A1_at	ASB11	Ankyrin repeat and SOCS box protein 11 (ASB-11) [Source:UniProtKB/Swiss-Prot;Acc:Q8WXH4]	11102986	11138511	X	16	0
Ssc.12855.1.S1_at	TMEM27	transmembrane protein 27	11514627	11696825	X	7	0
Ssc.12863.1.S1_at	TMBIM4	transmembrane BAX inhibitor motif containing 4	30372058	30372461	5	12	0
Ssc.12865.1.A1_at	TIAL1	TIA1 cytotoxic granule-associated RNA binding protein-like 1	135433774	135434314	14	9	0
Ssc.12865.1.A1_at	TIAL1	TIA1 cytotoxic granule-associated RNA binding protein-like 1	135433774	135434314	14	13	0
Ssc.1287.1.S1_at	NDUFB9	NADH dehydrogenase (ubiquinone) 1 beta subcomplex, 9, 22kDa	14848777	14849052	4	8	0
Ssc.1287.1.S1_at	NDUFB9	NADH dehydrogenase (ubiquinone) 1 beta subcomplex, 9, 22kDa	14848777	14849052	4	14	0
Ssc.12872.1.A1_at	C13orf18	chromosome 13 open reading frame 18	20419679	20419877	11	7	0
Ssc.12878.1.S1_at	SMARCA5	SWI/SNF related, matrix associated, actin dependent regulator of chromatin, subfamily a, member 5	72662668	72662957	8	13	0
Ssc.12886.1.A1_at	EGLN3	egl nine homolog 3 (C. elegans)	1502336	1502532	7	7	1
Ssc.12886.1.A1_at	EGLN3	egl nine homolog 3 (C. elegans)	1502336	1502532	7	12	0
Ssc.12888.1.S1_at	WRB	tryptophan rich basic protein	.	.		3	0
Ssc.12888.1.S1_at	WRB	tryptophan rich basic protein	.	.		4	0
Ssc.12888.1.S1_at	WRB	tryptophan rich basic protein	.	.		8	0
Ssc.12888.1.S1_at	WRB	tryptophan rich basic protein	.	.		17	0
Ssc.12889.1.A1_at	GPBP1L1	GC-rich promoter binding protein 1-like 1	55031722	55031900	5	1	0
Ssc.1289.1.S1_at	HMGA1	Homo sapiens high mobility group AT-hook 1 (HMGA1), transcript variant 7, mRNA	34792059	34792681	7	13	0
Ssc.1290.1.S1_at	PDE4C	phosphodiesterase 4C, cAMP-specific (phosphodiesterase E1 dunce homolog, Drosophila)	62367997	62368471	2	8	0
Ssc.1290.1.S1_at	PDE4C	phosphodiesterase 4C, cAMP-specific (phosphodiesterase E1 dunce homolog, Drosophila)	62367997	62368471	2	11	0
Ssc.1290.1.S1_at	PDE4C	phosphodiesterase 4C, cAMP-specific (phosphodiesterase E1 dunce homolog, Drosophila)	62367997	62368471	2	16	0
Ssc.12900.1.A1_at	C1QTNF2	C1q and tumor necrosis factor related protein 2	60778022	60778312	16	14	0
Ssc.1291.1.A1_at	CAV2	Homo sapiens caveolin 2 (CAV2), transcript variant 2, mRNA	28484473	28492739	18	12	0
Ssc.12918.2.A1_at	NMI	N-myc (and STAT) interactor	151835575	151835452	15	14	0
Ssc.12918.2.A1_at	NMI	N-myc (and STAT) interactor	151835575	151835452	15	15	1
Ssc.1292.1.S1_at	Nosip	Mus musculus nitric oxide synthase interacting protein (Nosip), mRNA	38342597	38342845	6	1	0
Ssc.1292.1.S1_at	Nosip	Mus musculus nitric oxide synthase interacting protein (Nosip), mRNA	38342597	38342845	6	14	0
Ssc.12921.1.S1_at	FAM3C	family with sequence similarity 3, member C	23767835	23769538	18	2	0
Ssc.12924.1.A1_at	NCOA5	nuclear receptor coactivator 5	42689998	42690189	17	8	0
Ssc.12924.1.A1_at	NCOA5	nuclear receptor coactivator 5	42689998	42690189	17	18	0
Ssc.12925.1.A1_at	PDIA6	protein disulfide isomerase family A, member 6	116601291	116601822	3	18	0
Ssc.12926.1.A1_at	Cxxc5	Mus musculus CXXC finger 5 (Cxxc5), mRNA	128563220	128563615	2	13	0
Ssc.12927.1.S1_at	LOC100129426	PREDICTED: Homo sapiens similar to HIG1 domain family, member 1A (LOC100129426), mRNA	22172396	22173461	13	5	0
Ssc.12929.1.A1_at			122061446	122061628	6	7	0
Ssc.12929.1.A1_at			122061446	122061628	6	12	0
Ssc.12929.1.A1_at			122061446	122061628	6	16	0
Ssc.12931.2.A1_a_at	MECR	Homo sapiens mitochondrial trans-2-enoyl-CoA reductase (MECR), nuclear gene encoding mitochondrial protein, transcript variant 2, mRNA	58983528	58983943	6	1	0
Ssc.12931.2.A1_a_at	MECR	Homo sapiens mitochondrial trans-2-enoyl-CoA reductase (MECR), nuclear gene encoding mitochondrial protein, transcript variant 2, mRNA	58983528	58983943	6	2	0
Ssc.12934.1.S1_at	TMEM126A	Transmembrane protein 126A [Source:UniProtKB/Swiss-Prot;Acc:Q9H061]	19835845	19836141	9	12	0
Ssc.12936.1.A1_at	KERA	keratocan	86846545	86846917	5	18	0
Ssc.12939.1.S1_at	CDH13	cadherin 13, H-cadherin (heart)	3168917	3169632	6	2	0
Ssc.1294.1.S1_at	DEDD	Homo sapiens death effector domain containing (DEDD), transcript variant 4, mRNA	92832271	92832872	4	2	0
Ssc.1294.1.S1_at	DEDD	Homo sapiens death effector domain containing (DEDD), transcript variant 4, mRNA	92832271	92832872	4	5	0
Ssc.12946.1.A1_at			552032	552309	8	13	0
Ssc.12946.1.A1_at			552032	552309	8	18	0
Ssc.12954.1.S1_at	HARS2	histidyl-tRNA synthetase 2, mitochondrial (putative)	129417840	129418687	2	2	1
Ssc.12954.1.S1_at	HARS2	histidyl-tRNA synthetase 2, mitochondrial (putative)	129417840	129418687	2	17	0
Ssc.1296.1.S1_at	YWHAZ	Homo sapiens tyrosine 3-monooxygenase/tryptophan 5-monooxygenase activation protein, zeta polypeptide (YWHAZ), transcript variant 6, mRNA	36408329	36408689	4	16	0
Ssc.12962.1.A1_a_at	RPS15	ribosomal protein S15	4304222	4303798	5	18	0
Ssc.12963.1.S1_at	LOC100133937	PREDICTED: Homo sapiens misc_RNA (LOC100133937), miscRNA	60589180	60590102	2	13	0
Ssc.12966.1.S1_at	LMO2	Homo sapiens LIM domain only 2 (rhombotin-like 1) (LMO2), transcript variant 3, mRNA	25463808	25464575	2	7	0
Ssc.12970.1.S1_at	EIF1AX	eukaryotic translation initiation factor 1A, X-linked	.	.		12	0
Ssc.12977.1.A1_at	PDLIM4	PDZ and LIM domain 4	122355617	122355987	2	9	0
Ssc.12984.1.A1_s_at	VPS36	vacuolar protein sorting 36 homolog (S. cerevisiae)	15697067	15697467	11	4	0
Ssc.12985.1.A1_at	CALM1	calmodulin 1 (phosphorylase kinase, delta)	120025957	120026334	7	10	0
Ssc.12987.1.A1_at	CCNJ	Homo sapiens cyclin J (CCNJ), transcript variant 3, mRNA	112596980	112597747	14	9	0
Ssc.12988.1.S1_at	CHMP4B	chromatin modifying protein 4B	39247337	39247966	17	10	0
Ssc.12989.1.A1_at	YIPF6	Protein YIPF6 (YIP1 family member 6) [Source:UniProtKB/Swiss-Prot;Acc:Q96EC8]	124156554	124156952	X	9	0
Ssc.12992.1.S1_at	Ptgfrn	Mus musculus prostaglandin F2 receptor negative regulator (Ptgfrn), mRNA	107859251	107859701	4	1	0
Ssc.12992.1.S1_at	Ptgfrn	Mus musculus prostaglandin F2 receptor negative regulator (Ptgfrn), mRNA	107859251	107859701	4	9	0
Ssc.12992.1.S1_at	Ptgfrn	Mus musculus prostaglandin F2 receptor negative regulator (Ptgfrn), mRNA	107859251	107859701	4	11	0
Ssc.12992.1.S1_at	Ptgfrn	Mus musculus prostaglandin F2 receptor negative regulator (Ptgfrn), mRNA	107859251	107859701	4	13	0
Ssc.12992.1.S1_at	Ptgfrn	Mus musculus prostaglandin F2 receptor negative regulator (Ptgfrn), mRNA	107859251	107859701	4	14	0
Ssc.12992.1.S1_at	Ptgfrn	Mus musculus prostaglandin F2 receptor negative regulator (Ptgfrn), mRNA	107859251	107859701	4	16	0
Ssc.12999.1.S1_at	GSTP1	glutathione S-transferase pi 1	3373796	3374027	2	9	0
Ssc.13017.1.A1_at	RPS4X	ribosomal protein S4, X-linked	125142849	125143382	1	11	0
Ssc.13018.1.A1_at	DONSON	downstream neighbor of SON	33872560	33872450	13	2	0
Ssc.13018.1.A1_at	DONSON	downstream neighbor of SON	33872560	33872450	13	5	0
Ssc.13018.1.A1_at	DONSON	downstream neighbor of SON	33872560	33872450	13	14	0
Ssc.13028.1.S1_at	LGIL3	leucine-rich repeat LGI family, member 4	40309190	40309012	6	3	0
Ssc.1303.1.S1_at	ILEU_PIG	Leukocyte elastase inhibitor (LEI)(Leukocyte neutral proteinase inhibitor)(LNPI)(Serpin B1) [Source:UniProtKB/Swiss-Prot;Acc:P80229]	3025231	3026515	7	1	0
Ssc.1303.1.S1_at	ILEU_PIG	Leukocyte elastase inhibitor (LEI)(Leukocyte neutral proteinase inhibitor)(LNPI)(Serpin B1) [Source:UniProtKB/Swiss-Prot;Acc:P80229]	3025231	3026515	7	9	0
Ssc.1303.1.S1_at	ILEU_PIG	Leukocyte elastase inhibitor (LEI)(Leukocyte neutral proteinase inhibitor)(LNPI)(Serpin B1) [Source:UniProtKB/Swiss-Prot;Acc:P80229]	3025231	3026515	7	16	0
Ssc.13030.1.S1_at	PNO1	RNA-binding protein PNO1 [Source:UniProtKB/Swiss-Prot;Acc:Q9NRX1]	68033868	68034471	3	4	0
Ssc.13030.1.S1_at	PNO1	RNA-binding protein PNO1 [Source:UniProtKB/Swiss-Prot;Acc:Q9NRX1]	68033868	68034471	3	15	0
Ssc.13033.1.A1_at	REV1	REV1 homolog (S. cerevisiae)	50485539	50485875	3	15	0
Ssc.13034.1.S1_a_at	RBM10	Homo sapiens RNA binding motif protein 10 (RBM10), transcript variant 2, mRNA	41800482	41973581	X	12	0
Ssc.13034.1.S1_a_at	RBM10	Homo sapiens RNA binding motif protein 10 (RBM10), transcript variant 2, mRNA	41800482	41973581	X	17	0
Ssc.13040.1.A1_at	LOC389842	PREDICTED: Homo sapiens similar to RanBP1 (LOC389842), mRNA	52754150	52754433	14	16	0
Ssc.13053.1.A1_at	HS2ST1	Homo sapiens heparan sulfate 2-O-sulfotransferase 1 (HS2ST1), transcript variant 1, mRNA	34926684	34927072	9	1	0
Ssc.13053.1.A1_at	HS2ST1	Homo sapiens heparan sulfate 2-O-sulfotransferase 1 (HS2ST1), transcript variant 1, mRNA	34926684	34927072	9	5	0
Ssc.13053.1.A1_at	HS2ST1	Homo sapiens heparan sulfate 2-O-sulfotransferase 1 (HS2ST1), transcript variant 1, mRNA	34926684	34927072	9	14	0
Ssc.13053.1.A1_at	HS2ST1	Homo sapiens heparan sulfate 2-O-sulfotransferase 1 (HS2ST1), transcript variant 1, mRNA	34926684	34927072	9	15	0
Ssc.13057.1.A1_at	ZNF207	Homo sapiens zinc finger protein 207 (ZNF207), transcript variant 2, mRNA	40274523	40275329	12	10	0
Ssc.13061.1.S1_at	FNBP1L	formin binding protein 1-like	128004555	128005397	4	6	0
Ssc.13063.1.S1_at	CCDC51	coiled-coil domain containing 51	26065926	26066985	13	18	0
Ssc.13067.1.A1_at	ABCC4	ATP-binding cassette, sub-family C (CFTR/MRP), member 4	.	.		5	0
Ssc.13068.1.A1_at	PARP12	poly (ADP-ribose) polymerase family, member 12	8097585	8098085	18	16	0
Ssc.13068.1.A1_at	PARP12	poly (ADP-ribose) polymerase family, member 12	8097585	8098085	18	17	0
Ssc.1307.1.S1_at	DNAJC14	DnaJ (Hsp40) homolog, subfamily C, member 14	20216441	20216869	5	1	0
Ssc.1307.1.S1_at	DNAJC14	DnaJ (Hsp40) homolog, subfamily C, member 14	20216441	20216869	5	2	0
Ssc.1307.1.S1_at	DNAJC14	DnaJ (Hsp40) homolog, subfamily C, member 14	20216441	20216869	5	18	0
Ssc.1307.2.A1_a_at	DNAJC14	DnaJ (Hsp40) homolog, subfamily C, member 14	26333422	26333643	5	8	0
Ssc.1307.2.A1_a_at	DNAJC14	DnaJ (Hsp40) homolog, subfamily C, member 14	26333422	26333643	5	14	0
Ssc.13072.1.A1_at	YIPF5	Yip1 domain family, member 5	143522112	143521938	2	5	0
Ssc.13089.1.S1_at	EFTUD2	elongation factor Tu GTP binding domain containing 2	16379036	16379260	12	7	0
Ssc.13089.1.S1_at	EFTUD2	elongation factor Tu GTP binding domain containing 2	16379036	16379260	12	16	0
Ssc.1309.1.S1_at	NDUFS3	NADH dehydrogenase [ubiquinone] iron-sulfur protein 3, mitochondrial Precursor (EC 1.6.5.3)(EC 1.6.99.3)(NADH-ubiquinone oxidoreductase 30 kDa subunit)(Complex I-30kD)(CI-30kD) [Source:UniProtKB/Swiss-Prot;Acc:O75489]	13087440	13087753	2	14	0
Ssc.1309.2.S1_a_at	NDUFS3	NADH dehydrogenase [ubiquinone] iron-sulfur protein 3, mitochondrial Precursor (EC 1.6.5.3)(EC 1.6.99.3)(NADH-ubiquinone oxidoreductase 30 kDa subunit)(Complex I-30kD)(CI-30kD) [Source:UniProtKB/Swiss-Prot;Acc:O75489]	13081738	13087704	2	14	0
Ssc.13093.1.S1_at	USP7	ubiquitin specific peptidase 7 (herpes virus-associated)	29803175	29803395	3	1	0
Ssc.1311.1.A1_at	NDUFB2	NADH dehydrogenase [ubiquinone] 1 beta subcomplex subunit 2, mitochondrial Precursor (NADH-ubiquinone oxidoreductase AGGG subunit)(Complex I-AGGG)(CI-AGGG) [Source:UniProtKB/Swiss-Prot;Acc:O95178]	7526312	7526517	18	14	0
Ssc.13112.1.S1_at	SRPR	signal recognition particle receptor (docking protein)	51701593	51701847	9	3	0
Ssc.13118.1.A1_at	UBE2E1	Homo sapiens ubiquitin-conjugating enzyme E2E 1 (UBC4/5 homolog, yeast) (UBE2E1), transcript variant 1, mRNA	8433962	8434125	13	2	0
Ssc.13122.1.A1_at			43026507	43027263	6	5	0
Ssc.13134.1.A1_at	CREBL2	cAMP responsive element binding protein-like 2	12688873	12688989	5	9	0
Ssc.13134.1.A1_at	CREBL2	cAMP responsive element binding protein-like 2	12688873	12688989	5	16	0
Ssc.1314.1.S1_at	WDR19	WD repeat domain 19	26034787	26035172	8	7	0
Ssc.13145.1.A1_a_at	CTDSPL	CTD (carboxy-terminal domain, RNA polymerase II, polypeptide A) small phosphatase-like	18750110	18750503	13	8	0
Ssc.13145.1.A1_a_at	CTDSPL	CTD (carboxy-terminal domain, RNA polymerase II, polypeptide A) small phosphatase-like	18750110	18750503	13	12	0
Ssc.1315.1.A1_at	GDE1	glycerophosphodiester phosphodiesterase 1	.	.		16	0
Ssc.1315.1.A1_at	GDE1	glycerophosphodiester phosphodiesterase 1	.	.		17	0
Ssc.13163.1.A1_s_at	ASF1A	ASF1 anti-silencing function 1 homolog A (S. cerevisiae)	45010509	45010925	1	1	1
Ssc.13163.1.A1_s_at	ASF1A	ASF1 anti-silencing function 1 homolog A (S. cerevisiae)	45010509	45010925	1	14	0
Ssc.13167.1.A1_at	FLJ36031	Homo sapiens hypothetical protein FLJ36031 (FLJ36031), mRNA	.	.		12	0
Ssc.1317.1.S1_at	DOHH	deoxyhypusine hydroxylase/monooxygenase	48051751	48052371	2	2	1
Ssc.1317.1.S1_at	DOHH	deoxyhypusine hydroxylase/monooxygenase	48051751	48052371	2	3	0
Ssc.1317.1.S1_at	DOHH	deoxyhypusine hydroxylase/monooxygenase	48051751	48052371	2	9	0
Ssc.13173.1.A1_at	RAP1GDS1	Homo sapiens RAP1, GTP-GDP dissociation stimulator 1 (RAP1GDS1), transcript variant 6, mRNA	99582478	99582742	8	15	0
Ssc.13173.2.S1_at	RAP1GDS1	Homo sapiens RAP1, GTP-GDP dissociation stimulator 1 (RAP1GDS1), transcript variant 6, mRNA	99560188	99560318	8	2	0
Ssc.13177.1.A1_at	PITPNC1	Homo sapiens phosphatidylinositol transfer protein, cytoplasmic 1 (PITPNC1), transcript variant 2, mRNA	12022886	12023279	12	6	0
Ssc.13179.1.A1_at	ZNF227	zinc finger protein 227	35439591	35439989	6	2	0
Ssc.13179.1.A1_at	ZNF227	zinc finger protein 227	35439591	35439989	6	3	0
Ssc.13179.1.A1_at	ZNF227	zinc finger protein 227	35439591	35439989	6	7	0
Ssc.13187.1.A1_at	CTTNBP2NL	CTTNBP2 N-terminal like	112411755	112412282	4	9	0
Ssc.13187.1.A1_at	CTTNBP2NL	CTTNBP2 N-terminal like	112411755	112412282	4	16	0
Ssc.13205.1.S1_at	Tbl3	Mus musculus transducin (beta)-like 3 (Tbl3), mRNA	36359625	36359823	3	2	0
Ssc.13205.1.S1_at	Tbl3	Mus musculus transducin (beta)-like 3 (Tbl3), mRNA	36359625	36359823	3	17	0
Ssc.1321.1.S1_at	POLR3GL	Homo sapiens polymerase (RNA) III (DNA directed) polypeptide G (32kD)-like (POLR3GL), mRNA	103448157	103448937	4	8	0
Ssc.1321.1.S1_at	POLR3GL	Homo sapiens polymerase (RNA) III (DNA directed) polypeptide G (32kD)-like (POLR3GL), mRNA	103448157	103448937	4	9	0
Ssc.1322.1.S1_at	SEC16A	SEC16 homolog A (S. cerevisiae)	.	.		12	0
Ssc.1322.1.S1_at	SEC16A	SEC16 homolog A (S. cerevisiae)	.	.		17	0
Ssc.13221.1.A1_at			3898868	3899255	2	12	0
Ssc.13241.1.A1_at			.	.		2	0
Ssc.13241.1.A1_at			.	.		7	0
Ssc.13241.1.A1_at			.	.		9	0
Ssc.13241.1.A1_at			.	.		13	0
Ssc.13246.1.S1_at	BRPF1	bromodomain and PHD finger containing, 1	55226926	55227830	13	9	0
Ssc.13246.1.S1_at	BRPF1	bromodomain and PHD finger containing, 1	55226926	55227830	13	18	0
Ssc.13248.1.A1_at	LRRFIP1	Homo sapiens leucine rich repeat (in FLII) interacting protein 1 (LRRFIP1), transcript variant 5, mRNA	130073905	130074414	15	16	0
Ssc.13260.1.A1_at	C6orf120	Homo sapiens chromosome 6 open reading frame 120 (C6orf120), mRNA	630712	631335	1	2	0
Ssc.13260.1.A1_at	C6orf120	Homo sapiens chromosome 6 open reading frame 120 (C6orf120), mRNA	630712	631335	1	8	0
Ssc.13266.1.A1_at	GCDH	glutaryl-Coenzyme A dehydrogenase	56309722	56310000	2	2	1
Ssc.13266.1.A1_at	GCDH	glutaryl-Coenzyme A dehydrogenase	56309722	56310000	2	16	0
Ssc.13266.3.A1_at	SYCE2	synaptonemal complex central element protein 2	56113769	56115760	2	7	0
Ssc.13271.1.S1_at	TRAM1	translocation associated membrane protein 1	66929115	66929337	4	8	0
Ssc.13275.1.A1_at			53021454	53021644	2	1	0
Ssc.13280.1.A1_at			138359480	138359898	14	14	1
Ssc.13284.1.A1_at	TIAM2	T-cell lymphoma invasion and metastasis 2	12417367	12418341	1	15	0
Ssc.13284.1.A1_at	TIAM2	T-cell lymphoma invasion and metastasis 2	12417367	12418341	1	16	0
Ssc.13295.1.A1_at	SNX25	sorting nexin 25	43627812	43628415	15	5	0
Ssc.13303.1.A1_at	HS2ST1	heparan sulfate 2-O-sulfotransferase 1	29130949	29131219	14	5	0
Ssc.13304.1.A1_at	LOC644029	PREDICTED: Homo sapiens misc_RNA (LOC644029), miscRNA	111962220	111962666	1	11	0
Ssc.13304.1.A1_at	LOC644029	PREDICTED: Homo sapiens misc_RNA (LOC644029), miscRNA	111962220	111962666	1	15	0
Ssc.1331.1.S1_at	LOC100155715	PREDICTED: Sus scrofa hypothetical protein LOC100155715 (LOC100155715), mRNA	121253818	121254205	1	12	0
Ssc.13318.1.A1_at			102689986	102690308	2	13	0
Ssc.1334.1.A1_a_at			.	.		15	0
Ssc.1334.1.A1_a_at			.	.		17	0
Ssc.13345.1.A1_at	Dnajb4	Mus musculus DnaJ (Hsp40) homolog, subfamily B, member 4 (Dnajb4), mRNA	.	.		8	0
Ssc.13348.1.A1_at	TIA1	TIA1 cytotoxic granule-associated RNA binding protein	.	.		5	0
Ssc.13358.1.A1_at	Agbl3	Mus musculus ATP/GTP binding protein-like 3 (Agbl3), mRNA	12294192	12294568	18	1	0
Ssc.13358.1.A1_at	Agbl3	Mus musculus ATP/GTP binding protein-like 3 (Agbl3), mRNA	12294192	12294568	18	18	1
Ssc.1336.1.A1_at	PL-5283	Homo sapiens PL-5283 protein (PL-5283), mRNA	12006737	12006912	18	2	0
Ssc.1336.1.A1_at	PL-5283	Homo sapiens PL-5283 protein (PL-5283), mRNA	12006737	12006912	18	3	0
Ssc.13360.1.A1_at	AFF3	AF4/FMR2 family, member 3	50403835	50404309	3	14	0
Ssc.13366.1.A1_at	PIK3C3	phosphoinositide-3-kinase, class 3	87897304	87897581	6	15	0
Ssc.13371.1.S1_at	P3	ATP synthase, H+ transporting, mitochondrial F0 complex, subunit C3 (subunit 9)	76039613	76039933	15	14	0
Ssc.13382.1.A1_at	LSM8	LSM8 homolog, U6 small nuclear RNA associated (S. cerevisiae)	26467161	26467536	18	2	0
Ssc.13382.1.A1_at	LSM8	LSM8 homolog, U6 small nuclear RNA associated (S. cerevisiae)	26467161	26467536	18	4	0
Ssc.13395.1.S1_at	LOC100128974	PREDICTED: Homo sapiens misc_RNA (LOC100128974), miscRNA	61258481	61258819	10	1	0
Ssc.13395.1.S1_at	LOC100128974	PREDICTED: Homo sapiens misc_RNA (LOC100128974), miscRNA	61258481	61258819	10	3	0
Ssc.13395.1.S1_at	LOC100128974	PREDICTED: Homo sapiens misc_RNA (LOC100128974), miscRNA	61258481	61258819	10	14	0
Ssc.1340.1.A1_at	ATP13A3	ATPase type 13A3	195604876	195604742	13	18	0
Ssc.13400.2.S1_at	CLDND1	Homo sapiens claudin domain containing 1 (CLDND1), transcript variant 7, mRNA	118624648	118625141	13	5	0
Ssc.1341.1.S1_at	TKT	Homo sapiens transketolase (TKT), transcript variant 3, mRNA	53265000	53264895	13	10	0
Ssc.13411.1.S1_at	SUPT3H	suppressor of Ty 3 homolog (S. cerevisiae)	46646479	46646687	7	1	0
Ssc.13411.3.S1_a_at	SUPT3H	suppressor of Ty 3 homolog (S. cerevisiae)	46949409	46949573	7	1	0
Ssc.13421.1.A1_at	HELZ	helicase with zinc finger	11511605	11511857	12	5	0
Ssc.13421.1.A1_at	HELZ	helicase with zinc finger	11511605	11511857	12	6	0
Ssc.13421.1.A1_at	HELZ	helicase with zinc finger	11511605	11511857	12	9	0
Ssc.13421.1.A1_at	HELZ	helicase with zinc finger	11511605	11511857	12	18	0
Ssc.13422.1.A1_at	MINPP1	Homo sapiens multiple inositol polyphosphate histidine phosphatase, 1 (MINPP1), mRNA	104485722	104486070	14	18	0
Ssc.13429.1.S1_at	YPEL2	yippee-like 2 (Drosophila)	33778735	33779271	12	18	0
Ssc.13430.1.A1_at	Maml2	Mus musculus mastermind like 2 (Drosophila) (Maml2), mRNA	21283677	21283905	9	16	0
Ssc.13432.1.A1_at	LOC100154567	PREDICTED: Sus scrofa similar to Nucleoporin Nup43 (p42) (LOC100154567), mRNA	72958768	72959195	9	2	0
Ssc.13432.1.A1_at	LOC100154567	PREDICTED: Sus scrofa similar to Nucleoporin Nup43 (p42) (LOC100154567), mRNA	72958768	72959195	9	3	0
Ssc.13439.1.A1_at	FZD5	frizzled homolog 5 (Drosophila)	103587916	103588379	15	2	0
Ssc.13443.1.A1_at	PHC3	polyhomeotic homolog 3 (Drosophila)	171288414	171288072	13	12	0
Ssc.13447.1.A1_at	ERLIN1	Homo sapiens ER lipid raft associated 1 (ERLIN1), mRNA	116038388	116038989	14	2	0
Ssc.13447.1.A1_at	ERLIN1	Homo sapiens ER lipid raft associated 1 (ERLIN1), mRNA	116038388	116038989	14	3	0
Ssc.1345.1.S1_at	ANKRD39	ankyrin repeat domain 39	52163570	52164022	3	3	1
Ssc.13453.2.S1_at	LOC731969	PREDICTED: Homo sapiens misc_RNA (LOC731969), miscRNA	47517797	47517929	11	5	0
Ssc.13453.3.A1_at	NUDT15	nudix (nucleoside diphosphate linked moiety X)-type motif 15	.	.		2	0
Ssc.13453.3.A1_at	NUDT15	nudix (nucleoside diphosphate linked moiety X)-type motif 15	.	.		4	0
Ssc.13453.3.A1_at	NUDT15	nudix (nucleoside diphosphate linked moiety X)-type motif 15	.	.		5	0
Ssc.13458.1.A1_at			107827	107574	5	8	0
Ssc.13469.1.A1_at			38782086	38782458	4	1	0
Ssc.13469.1.A1_at			38782086	38782458	4	13	0
Ssc.1347.1.S1_at	TMEM62	transmembrane protein 62	134377240	134377938	1	2	0
Ssc.1347.1.S1_at	TMEM62	transmembrane protein 62	134377240	134377938	1	14	0
Ssc.13473.1.A1_at	Ugcg	Mus musculus UDP-glucose ceramide glucosyltransferase (Ugcg), mRNA	265530917	265531225	1	3	0
Ssc.13473.1.A1_at	Ugcg	Mus musculus UDP-glucose ceramide glucosyltransferase (Ugcg), mRNA	265530917	265531225	1	16	0
Ssc.13478.1.S1_at	FAM98A	family with sequence similarity 98, member A	99602811	99603832	3	5	0
Ssc.13482.1.S1_at	B3GALNT1	Homo sapiens beta-1,3-N-acetylgalactosaminyltransferase 1 (globoside blood group) (B3GALNT1), transcript variant 3, mRNA	34829888	34830721	9	8	0
Ssc.13493.1.A1_at	SNAP23	synaptosomal-associated protein, 23kDa	.	.		5	0
Ssc.13499.1.A1_at	C13orf27	chromosome 13 open reading frame 27	71931794	71939079	11	4	0
Ssc.1350.1.S1_at	PPP1R11	protein phosphatase 1, regulatory (inhibitor) subunit 11	24722549	24835286	7	13	0
Ssc.1351.1.S1_at	KIF1C	kinesin family member 1C	49096001	49117929	12	18	0
Ssc.13512.1.A1_at	FNIP1	folliculin interacting protein 1	121815790	121816038	2	8	0
Ssc.13518.1.A1_at	PTS	6-pyruvoyltetrahydropterin synthase	38878047	38878497	9	12	0
Ssc.13522.1.S1_at	UFM1	ubiquitin-fold modifier 1	12110622	12110908	11	12	0
Ssc.13522.1.S1_at	UFM1	ubiquitin-fold modifier 1	12110622	12110908	11	18	0
Ssc.13523.1.A1_at	LOC100152149	PREDICTED: Sus scrofa similar to Hydroxyacid oxidase 2 (HAOX2) ((S)-2-hydroxy-acid oxidase, peroxisomal) (Long chain alpha-hydroxy acid oxidase) (Long-chain L-2-hydroxy acid oxidase) (LOC100152149), mRNA	.	.		8	0
Ssc.13526.1.A1_at	RAD1	Homo sapiens RAD1 homolog (S. pombe) (RAD1), transcript variant 2, transcribed RNA	13233710	13233998	16	1	0
Ssc.13526.1.A1_at	RAD1	Homo sapiens RAD1 homolog (S. pombe) (RAD1), transcript variant 2, transcribed RNA	13233710	13233998	16	8	0
Ssc.13526.1.A1_at	RAD1	Homo sapiens RAD1 homolog (S. pombe) (RAD1), transcript variant 2, transcribed RNA	13233710	13233998	16	14	0
Ssc.1353.1.A1_at	C20orf117	chromosome 20 open reading frame 117	42442690	42443174	17	6	0
Ssc.13534.1.A1_at	TTF1	transcription termination factor, RNA polymerase I	287816226	287816427	1	18	0
Ssc.13547.1.A1_at	TAF4B	TAF4b RNA polymerase II, TATA box binding protein (TBP)-associated factor, 105kDa	76502905	76503266	6	1	0
Ssc.13549.1.A1_at	Stard3nl	Mus musculus STARD3 N-terminal like (Stard3nl), mRNA	.	.		8	0
Ssc.13551.1.S1_at	TSPYL1	TSPY-like 1	85883843	85884851	1	11	0
Ssc.13562.1.A1_at	PANK1	Homo sapiens pantothenate kinase 1 (PANK1), transcript variant beta, mRNA	106311104	106311424	14	1	0
Ssc.13562.1.A1_at	PANK1	Homo sapiens pantothenate kinase 1 (PANK1), transcript variant beta, mRNA	106311104	106311424	14	9	0
Ssc.13568.1.A1_at	AFF4	AF4/FMR2 family, member 4	123110495	123110901	2	3	0
Ssc.13568.1.A1_at	AFF4	AF4/FMR2 family, member 4	123110495	123110901	2	6	0
Ssc.13568.1.A1_at	AFF4	AF4/FMR2 family, member 4	123110495	123110901	2	7	0
Ssc.13571.1.A1_at	LOC100152984	PREDICTED: Sus scrofa similar to Sideroflexin-2 (LOC100152984), mRNA	40314342	40314853	12	1	0
Ssc.13571.1.A1_at	LOC100152984	PREDICTED: Sus scrofa similar to Sideroflexin-2 (LOC100152984), mRNA	40314342	40314853	12	9	0
Ssc.13576.1.S1_at	IFT57	intraflagellar transport 57 homolog (Chlamydomonas)	112415572	112415833	13	2	0
Ssc.13576.1.S1_at	IFT57	intraflagellar transport 57 homolog (Chlamydomonas)	112415572	112415833	13	15	0
Ssc.13581.1.S1_at	TMEM183A	transmembrane protein 183A	106732233	106732486	9	2	0
Ssc.13581.1.S1_at	TMEM183A	transmembrane protein 183A	106732233	106732486	9	14	0
Ssc.13581.2.S1_at	TMEM183A	transmembrane protein 183A	106713698	106714227	9	2	0
Ssc.13585.7.S1_a_at	LOC729362	PREDICTED: Homo sapiens misc_RNA (LOC729362), miscRNA	41714348	41714790	16	2	0
Ssc.13585.7.S1_a_at	LOC729362	PREDICTED: Homo sapiens misc_RNA (LOC729362), miscRNA	41714348	41714790	16	3	0
Ssc.13585.7.S1_a_at	LOC729362	PREDICTED: Homo sapiens misc_RNA (LOC729362), miscRNA	41714348	41714790	16	16	1
Ssc.13585.8.S1_x_at	LOC729362	PREDICTED: Homo sapiens misc_RNA (LOC729362), miscRNA	41595934	41715233	16	2	0
Ssc.13585.8.S1_x_at	LOC729362	PREDICTED: Homo sapiens misc_RNA (LOC729362), miscRNA	41595934	41715233	16	3	0
Ssc.13585.8.S1_x_at	LOC729362	PREDICTED: Homo sapiens misc_RNA (LOC729362), miscRNA	41595934	41715233	16	16	1
Ssc.13587.1.A1_at	ANK3	ankyrin 3, node of Ranvier (ankyrin G)	66423467	66423882	14	16	0
Ssc.13587.2.S1_at	ANK3	ankyrin 3, node of Ranvier (ankyrin G)	66043519	66043965	14	12	0
Ssc.13587.2.S1_at	ANK3	ankyrin 3, node of Ranvier (ankyrin G)	66043519	66043965	14	16	0
Ssc.13595.1.A1_at	MLLT10	Homo sapiens myeloid/lymphoid or mixed-lineage leukemia (trithorax homolog, Drosophila); translocated to, 10 (MLLT10), transcript variant 2, mRNA	50565273	50565477	10	16	0
Ssc.13598.1.A1_at	RHOT1	ras homolog gene family, member T1	40444505	40444954	12	5	0
Ssc.136.1.S1_at	VIPR1	vasoactive intestinal peptide receptor 1	21942861	21943656	13	11	0
Ssc.13601.1.A1_at			90540513	90540801	15	12	0
Ssc.13601.1.A1_at			90540513	90540801	15	17	0
Ssc.13602.1.A1_at	KIAA0408	Homo sapiens KIAA0408 (KIAA0408), mRNA	37394746	37395194	1	16	0
Ssc.13603.1.S1_at	C14orf101	chromosome 14 open reading frame 101	194509870	194511032	1	8	0
Ssc.1361.1.S1_at	KRTCAP2	keratinocyte associated protein 2	98722580	98722796	4	13	0
Ssc.1361.1.S1_at	KRTCAP2	keratinocyte associated protein 2	98722580	98722796	4	15	0
Ssc.13611.1.A1_at	NT5DC1	5'-nucleotidase domain containing 1	85990985	85991355	1	12	0
Ssc.13622.1.S1_at	AQP4	aquaporin 4	76986764	76987442	6	12	0
Ssc.1363.1.S1_at	FDX1L	ferredoxin 1-like	53185011	53185503	2	11	0
Ssc.1363.1.S1_at	FDX1L	ferredoxin 1-like	53185011	53185503	2	12	0
Ssc.13630.1.A1_at	RNF160	ring finger protein 160	.	.		12	0
Ssc.13633.1.A1_at	ASCC3	activating signal cointegrator 1 complex subunit 3	70749012	70810129	1	14	0
Ssc.13646.1.A1_at	ENTPD7	ectonucleoside triphosphate diphosphohydrolase 7	115634478	115634879	14	6	0
Ssc.13646.1.A1_at	ENTPD7	ectonucleoside triphosphate diphosphohydrolase 7	115634478	115634879	14	8	0
Ssc.13646.1.A1_at	ENTPD7	ectonucleoside triphosphate diphosphohydrolase 7	115634478	115634879	14	12	0
Ssc.13646.1.A1_at	ENTPD7	ectonucleoside triphosphate diphosphohydrolase 7	115634478	115634879	14	16	0
Ssc.13656.1.S1_at	SMYD2	SET and MYND domain containing 2	121753545	121754009	9	2	0
Ssc.13656.1.S1_at	SMYD2	SET and MYND domain containing 2	121753545	121754009	9	9	1
Ssc.13657.1.A1_at	IKZF2	IKAROS family zinc finger 2 (Helios)	108608439	108608700	15	14	0
Ssc.1366.1.S1_at	FAM134A	family with sequence similarity 134, member A	114206717	114207389	15	13	0
Ssc.13669.1.A1_at			45356435	45356814	1	14	0
Ssc.13669.1.A1_at			45356435	45356814	1	16	0
Ssc.1368.1.A1_at	WDR40A	WD repeat domain 40A	31265202	31265802	10	2	0
Ssc.13690.1.A1_at	ZSCAN12	Homo sapiens zinc finger and SCAN domain containing 12 (ZSCAN12), transcript variant 2, transcribed RNA	23786049	23786306	7	1	0
Ssc.13690.1.A1_at	ZSCAN12	Homo sapiens zinc finger and SCAN domain containing 12 (ZSCAN12), transcript variant 2, transcribed RNA	23786049	23786306	7	2	0
Ssc.13696.1.A1_at	DDIT4L	DNA-damage-inducible transcript 4-like protein (Protein regulated in development and DNA damage response 2)(REDD-2)(HIF-1 responsive protein RTP801-like) [Source:UniProtKB/Swiss-Prot;Acc:Q96D03]	103115062	103115677	8	17	0
Ssc.13699.1.A1_at	ST6GALNAC2	Homo sapiens ST6 (alpha-N-acetyl-neuraminyl-2,3-beta-galactosyl-1,3)-N-acetylgalactosaminide alpha-2,6-sialyltransferase 2 (ST6GALNAC2), mRNA	3275532	3276047	12	15	0
Ssc.13701.1.S1_at	INTS3	integrator complex subunit 3	100049961	100050188	4	1	0
Ssc.13701.1.S1_at	INTS3	integrator complex subunit 3	100049961	100050188	4	4	1
Ssc.13711.1.S1_at	MAP2K6	mitogen-activated protein kinase kinase 6	9357870	9358233	12	1	0
Ssc.13711.1.S1_at	MAP2K6	mitogen-activated protein kinase kinase 6	9357870	9358233	12	12	1
Ssc.13711.1.S1_at	MAP2K6	mitogen-activated protein kinase kinase 6	9357870	9358233	12	14	0
Ssc.13713.1.A1_at	ASH1L	ash1 (absent, small, or homeotic)-like (Drosophila)	98286172	98286567	4	12	0
Ssc.13715.1.S1_at	IK	IK cytokine, down-regulator of HLA II	129377519	129377744	2	14	0
Ssc.13719.1.A1_at	PPM1B	protein phosphatase 1B (formerly 2C), magnesium-dependent, beta isoform	89653302	89654397	3	13	0
Ssc.13719.1.A1_at	PPM1B	protein phosphatase 1B (formerly 2C), magnesium-dependent, beta isoform	89653302	89654397	3	15	0
Ssc.13719.2.A1_a_at	PPM1B	Homo sapiens protein phosphatase 1B (formerly 2C), magnesium-dependent, beta isoform (PPM1B), transcript variant 2, mRNA	89641942	89642116	3	13	0
Ssc.13723.1.S1_at	PDSS1	prenyl (decaprenyl) diphosphate synthase, subunit 1	46886168	46886498	10	2	0
Ssc.13723.1.S1_at	PDSS1	prenyl (decaprenyl) diphosphate synthase, subunit 1	46886168	46886498	10	3	0
Ssc.13723.1.S1_at	PDSS1	prenyl (decaprenyl) diphosphate synthase, subunit 1	46886168	46886498	10	7	0
Ssc.13723.1.S1_at	PDSS1	prenyl (decaprenyl) diphosphate synthase, subunit 1	46886168	46886498	10	14	0
Ssc.13723.2.S1_at	ABI1	abl-interactor 1	47017267	47017565	10	18	0
Ssc.1373.1.S1_at			12973682	12974559	14	8	0
Ssc.1374.1.S1_at	TOM1	Homo sapiens target of myb1 (chicken) (TOM1), transcript variant 2, mRNA	.	.		17	0
Ssc.13740.1.A1_at	C6orf57	chromosome 6 open reading frame 57	71355211	71355317	1	1	1
Ssc.13743.1.S1_at	C14orf129	GSK3-beta interaction protein (GSKIP) [Source:UniProtKB/Swiss-Prot;Acc:Q9P0R6]	126543312	126544283	7	3	0
Ssc.13744.1.A1_at			.	.		2	0
Ssc.13744.1.A1_at			.	.		13	0
Ssc.13744.1.A1_at			.	.		14	0
Ssc.1375.1.A1_at	CBX5	chromobox homolog 5 (HP1 alpha homolog, Drosophila)	17818963	17819361	5	5	1
Ssc.1375.1.A1_at	CBX5	chromobox homolog 5 (HP1 alpha homolog, Drosophila)	17818963	17819361	5	8	0
Ssc.13759.1.S1_at	TUBGCP2	tubulin, gamma complex associated protein 2	147978831	147979125	14	17	0
Ssc.13759.2.S1_at	TUBGCP2	tubulin, gamma complex associated protein 2	147984480	147984712	14	17	0
Ssc.13763.1.S1_at	MAT2B	methionine adenosyltransferase II, beta	.	.		2	0
Ssc.13763.2.A1_at	MAT2B	methionine adenosyltransferase II, beta	.	.		5	0
Ssc.13766.1.A1_at	MCL1	Homo sapiens myeloid cell leukemia sequence 1 (BCL2-related) (MCL1), transcript variant 2, mRNA	102520062	102521035	4	2	0
Ssc.13767.1.A1_at	HNRNPH1	heterogeneous nuclear ribonucleoprotein H1 (H)	68314979	68315613	2	9	0
Ssc.13768.1.S1_at	LOC100155539	PREDICTED: Sus scrofa similar to ataxin-1 ubiquitin-like interacting protein (LOC100155539), mRNA	97940131	97941147	4	7	0
Ssc.13774.1.S1_at	RPS12	ribosomal protein S12	32410218	32412851	1	18	0
Ssc.13777.1.S1_at	HLA-DMA	major histocompatibility complex, class II, DM alpha	29511062	29511409	7	14	0
Ssc.13777.2.S1_at	TMEM97	transmembrane protein 97	.	.		2	0
Ssc.13777.2.S1_at	TMEM97	transmembrane protein 97	.	.		4	0
Ssc.13777.2.S1_at	TMEM97	transmembrane protein 97	.	.		14	0
Ssc.13778.1.S1_at	IGH@	PREDICTED: Homo sapiens immunoglobulin heavy locus (IGH@), mRNA	.	.		12	0
Ssc.13779.1.A1_at	SPCS2	signal peptidase complex subunit 2 homolog (S. cerevisiae)	9030613	9031570	9	1	0
Ssc.13780.10.A1_at	HLA-A	major histocompatibility complex, class I, A	24529494	24529862	7	14	0
Ssc.13780.10.S1_x_at	HLA-A	major histocompatibility complex, class I, A	24395321	24395577	7	16	0
Ssc.13780.12.S1_a_at	HLA-C	major histocompatibility complex, class I, C	24396761	24397139	7	4	0
Ssc.13780.12.S1_a_at	HLA-C	major histocompatibility complex, class I, C	24396761	24397139	7	6	0
Ssc.13780.12.S1_a_at	HLA-C	major histocompatibility complex, class I, C	24396761	24397139	7	16	0
Ssc.13780.12.S1_x_at	HLA-J	major histocompatibility complex, class I, J (pseudogene)	24396761	24397139	7	4	0
Ssc.13780.12.S1_x_at	HLA-J	major histocompatibility complex, class I, J (pseudogene)	24396761	24397139	7	16	0
Ssc.13780.2.S1_x_at	HLA-A	major histocompatibility complex, class I, A	24396761	24397141	7	16	0
Ssc.13780.3.S1_at	HLA-J	major histocompatibility complex, class I, J (pseudogene)	27582306	27582627	7	7	1
Ssc.13780.4.S1_x_at	HLA-A	major histocompatibility complex, class I, A	24380263	24380896	7	4	0
Ssc.13780.4.S1_x_at	HLA-A	major histocompatibility complex, class I, A	24380263	24380896	7	16	0
Ssc.13780.6.S1_a_at	Q8HW96_PIG	MHC class I antigen [Source:UniProtKB/TrEMBL;Acc:Q8HW96]	24378952	24379290	7	16	0
Ssc.13780.6.S1_x_at	HLA-J	major histocompatibility complex, class I, J (pseudogene)	24378952	24379290	7	16	0
Ssc.13780.9.S1_a_at	Q9TSW4_PIG	Leucocyte antigen 3/1 (SLA-3/1)MHC class I antigen ; [Source:UniProtKB/TrEMBL;Acc:Q9TSW4]	24380263	24380899	7	2	0
Ssc.13780.9.S1_a_at	Q9TSW4_PIG	Leucocyte antigen 3/1 (SLA-3/1)MHC class I antigen ; [Source:UniProtKB/TrEMBL;Acc:Q9TSW4]	24380263	24380899	7	8	0
Ssc.13780.9.S1_a_at	Q9TSW4_PIG	Leucocyte antigen 3/1 (SLA-3/1)MHC class I antigen ; [Source:UniProtKB/TrEMBL;Acc:Q9TSW4]	24380263	24380899	7	14	0
Ssc.13790.1.A1_at	PSMD1	proteasome (prosome, macropain) 26S subunit, non-ATPase, 1	124373216	124373451	15	2	0
Ssc.13790.1.A1_at	PSMD1	proteasome (prosome, macropain) 26S subunit, non-ATPase, 1	124373216	124373451	15	5	0
Ssc.13790.1.A1_at	PSMD1	proteasome (prosome, macropain) 26S subunit, non-ATPase, 1	124373216	124373451	15	14	0
Ssc.13791.1.A1_at	SATB1	SATB homeobox 1	4233592	4233837	13	8	0
Ssc.13798.1.A1_at	SMNDC1	survival motor neuron domain containing 1	126332927	126333312	14	10	0
Ssc.13799.1.A1_at	LOC205251	PREDICTED: Homo sapiens misc_RNA (LOC205251), miscRNA	41203473	41203855	3	2	0
Ssc.13799.1.A1_at	LOC205251	PREDICTED: Homo sapiens misc_RNA (LOC205251), miscRNA	41203473	41203855	3	9	0
Ssc.13801.1.A1_at			.	.		1	0
Ssc.13804.1.A1_at	FAM49B	Homo sapiens family with sequence similarity 49, member B (FAM49B), mRNA	9771419	9771589	4	14	0
Ssc.13805.1.S1_at	AMOT	angiomotin	90545057	90545710	X	14	0
Ssc.13806.1.S1_at	HSPB7	heat shock 27kDa protein family, member 7 (cardiovascular)	.	.		8	0
Ssc.13807.1.S1_at	TCAP	titin-cap (telethonin)	20615984	20616910	12	1	0
Ssc.13809.1.A1_at	C9orf82	chromosome 9 open reading frame 82	205513498	205514043	1	12	0
Ssc.1381.1.S1_at	FKBP10	FK506 binding protein 10, 65 kDa	18633124	18634234	12	9	0
Ssc.1381.1.S1_at	FKBP10	FK506 binding protein 10, 65 kDa	18633124	18634234	12	12	1
Ssc.1381.1.S1_at	FKBP10	FK506 binding protein 10, 65 kDa	18633124	18634234	12	13	0
Ssc.1381.1.S1_at	FKBP10	FK506 binding protein 10, 65 kDa	18633124	18634234	12	18	0
Ssc.13814.1.A1_at	SMTNL1	smoothelin-like 1	57074021	57074163	2	1	0
Ssc.13814.1.A1_at	SMTNL1	smoothelin-like 1	57074021	57074163	2	2	1
Ssc.13816.1.S1_at	TMOD4	tropomodulin 4 (muscle)	102032990	102033200	4	18	0
Ssc.13817.1.A1_at	VDAC3	voltage-dependent anion channel 3	11607189	11607478	17	1	0
Ssc.13817.1.A1_at	VDAC3	voltage-dependent anion channel 3	11607189	11607478	17	2	0
Ssc.13820.1.A1_at			113940946	113941339	15	1	0
Ssc.13822.1.A1_at	RTN4	Homo sapiens reticulon 4 (RTN4), transcript variant 1, mRNA	80294738	80295284	3	2	0
Ssc.13823.2.S1_at	CRYAA	crystallin, alpha A	30179434	30179729	6	7	0
Ssc.13823.2.S1_at	CRYAA	crystallin, alpha A	30179434	30179729	6	10	0
Ssc.13837.1.S1_at	ATOX1	ATX1 antioxidant protein 1 homolog (yeast)	68610332	68610690	16	18	0
Ssc.13841.1.S1_at	BZW1L1	Homo sapiens basic leucine zipper and W2 domains 1 like 1 (BZW1L1), non-coding RNA	98229342	98229860	15	15	1
Ssc.13845.1.A1_at	USP22	ubiquitin specific peptidase 22	.	.		3	0
Ssc.13846.1.A1_at	LAPTM4B	lysosomal protein transmembrane 4 beta	39045742	39046219	4	18	0
Ssc.13849.1.S1_at	TINAGL1	tubulointerstitial nephritis antigen-like 1	60401823	60402364	6	12	0
Ssc.13850.2.S1_at	EFHA1	EF-hand domain family, member A1	547049	547258	11	1	0
Ssc.13868.1.A1_at	Agap1	Mus musculus ArfGAP with GTPase domain, ankyrin repeat and PH domain 1 (Agap1), transcript variant 2, mRNA	128480770	128480994	15	5	0
Ssc.1387.1.S1_at			.	.		3	0
Ssc.1387.1.S1_at			.	.		15	0
Ssc.1387.2.S1_at			.	.		6	0
Ssc.13873.1.A1_at	Nkain1	Mus musculus Na+/K+ transporting ATPase interacting 1 (Nkain1), mRNA	60100624	60100851	6	13	0
Ssc.1388.1.S1_at	NUDT2	nudix (nucleoside diphosphate linked moiety X)-type motif 2	30918469	30919049	10	2	0
Ssc.1388.1.S1_at	NUDT2	nudix (nucleoside diphosphate linked moiety X)-type motif 2	30918469	30919049	10	12	0
Ssc.1388.1.S1_at	NUDT2	nudix (nucleoside diphosphate linked moiety X)-type motif 2	30918469	30919049	10	17	0
Ssc.13891.1.A1_at	RGN	regucalcin (senescence marker protein-30)	41991513	41991854	X	2	0
Ssc.13891.1.A1_at	RGN	regucalcin (senescence marker protein-30)	41991513	41991854	X	3	0
Ssc.13891.1.A1_at	RGN	regucalcin (senescence marker protein-30)	41991513	41991854	X	14	0
Ssc.13892.1.A1_at	GOLGA5	golgi autoantigen, golgin subfamily a, 5	122412417	122412737	7	6	0
Ssc.13892.1.A1_at	GOLGA5	golgi autoantigen, golgin subfamily a, 5	122412417	122412737	7	18	0
Ssc.13897.1.A1_at	GUF1	GUF1 GTPase homolog (S. cerevisiae)	30047095	30047393	8	12	0
Ssc.1390.1.S1_at	C11orf58	Homo sapiens chromosome 11 open reading frame 58 (C11orf58), transcript variant 2, mRNA	39669405	39708473	2	2	1
Ssc.13903.1.S1_at	SMS	spermine synthase	16893288	16893497	X	14	0
Ssc.13903.1.S1_at	SMS	spermine synthase	16893288	16893497	X	15	0
Ssc.13904.1.S1_at	TM2D2	Homo sapiens TM2 domain containing 2 (TM2D2), transcript variant 4, mRNA	44971549	44972088	15	15	1
Ssc.13904.3.A1_at	LOC100154457	PREDICTED: Sus scrofa similar to TM2 domain containing 2 (LOC100154457), mRNA	44972339	44972679	15	9	0
Ssc.13909.1.A1_at	RAN	RAN, member RAS oncogene family	230911588	230912695	1	5	0
Ssc.13911.1.S1_at	2006-09-01	septin 6	96592433	96592973	X	17	0
Ssc.13930.1.S1_at	LOC729086	PREDICTED: Homo sapiens hypothetical LOC729086 (LOC729086), mRNA	146562613	146562722	4	6	0
Ssc.13934.1.A1_at	PLS1	Homo sapiens plastin 1 (I isoform) (PLS1), transcript variant 1, mRNA	67969483	67970155	13	5	0
Ssc.13937.1.S1_at	TSG101	tumor susceptibility gene 101	37979573	37979798	2	2	1
Ssc.13937.1.S1_at	TSG101	tumor susceptibility gene 101	37979573	37979798	2	14	0
Ssc.13939.1.A1_at	Fam164c	Mus musculus family with sequence similarity 164, member C (Fam164c), mRNA	106530169	106530784	7	12	0
Ssc.1394.1.S1_at	Ret-CoR	DEAH (Asp-Glu-Ala-His) box polypeptide 30	25655285	25655665	13	10	0
Ssc.13946.1.A1_a_at	UBE2A	Homo sapiens ubiquitin-conjugating enzyme E2A (RAD6 homolog) (UBE2A), transcript variant 3, mRNA	96618462	96618990	X	4	0
Ssc.13946.1.A1_a_at	UBE2A	Homo sapiens ubiquitin-conjugating enzyme E2A (RAD6 homolog) (UBE2A), transcript variant 3, mRNA	96618462	96618990	X	14	0
Ssc.13948.1.S1_at	STBD1	starch binding domain 1	61421540	61422532	8	18	0
Ssc.13948.2.A1_a_at	STBD1	Homo sapiens starch binding domain 1 (STBD1), mRNA	61422263	61422535	8	8	1
Ssc.13950.1.S1_at	PDLIM5	Homo sapiens PDZ and LIM domain 5 (PDLIM5), transcript variant 5, mRNA	107207484	107208124	8	1	0
Ssc.13950.1.S1_at	PDLIM5	Homo sapiens PDZ and LIM domain 5 (PDLIM5), transcript variant 5, mRNA	107207484	107208124	8	13	0
Ssc.13954.1.A1_at	OTUD1	OTU domain containing 1	49283860	49284306	10	7	0
Ssc.13954.1.A1_at	OTUD1	OTU domain containing 1	49283860	49284306	10	9	0
Ssc.13955.1.S1_at	MYBPC1	Homo sapiens myosin binding protein C, slow type (MYBPC1), transcript variant 4, mRNA	77934589	77934867	5	2	0
Ssc.13955.1.S1_at	MYBPC1	Homo sapiens myosin binding protein C, slow type (MYBPC1), transcript variant 4, mRNA	77934589	77934867	5	14	0
Ssc.13955.2.S1_at	MYBPC1	Homo sapiens myosin binding protein C, slow type (MYBPC1), transcript variant 4, mRNA	77986837	77987094	5	13	0
Ssc.13955.2.S1_at	MYBPC1	Homo sapiens myosin binding protein C, slow type (MYBPC1), transcript variant 4, mRNA	77986837	77987094	5	14	0
Ssc.13956.2.S1_a_at	TPM1	Homo sapiens tropomyosin 1 (alpha) (TPM1), transcript variant 6, mRNA	112404883	112405223	1	9	0
Ssc.13956.2.S1_a_at	TPM1	Homo sapiens tropomyosin 1 (alpha) (TPM1), transcript variant 6, mRNA	112404883	112405223	1	12	0
Ssc.13957.1.A1_at	NUPL1	nucleoporin like 1	.	.		5	0
Ssc.13957.1.A1_at	NUPL1	nucleoporin like 1	.	.		18	0
Ssc.13961.1.A1_at	EEF1A1	eukaryotic translation elongation factor 1 alpha 1	24899474	24900245	10	18	0
Ssc.13983.1.S1_at	PPP2CA	protein phosphatase 2 (formerly 2A), catalytic subunit, alpha isoform	124265735	124274659	2	2	1
Ssc.13983.1.S1_at	PPP2CA	protein phosphatase 2 (formerly 2A), catalytic subunit, alpha isoform	124265735	124274659	2	10	0
Ssc.13983.1.S2_at	PPP2CA	protein phosphatase 2 (formerly 2A), catalytic subunit, alpha isoform	124265735	124274659	2	2	1
Ssc.13992.1.A1_at	KLF5	Kruppel-like factor 5 (intestinal)	44732285	44732733	11	16	0
Ssc.14.1.S1_at	DLAT	dihydrolipoamide S-acetyltransferase	38625386	38625790	9	14	0
Ssc.14.1.S1_at	DLAT	dihydrolipoamide S-acetyltransferase	38625386	38625790	9	16	0
Ssc.1400.1.A1_at	MPDU1	Homo sapiens mannose-P-dolichol utilization defect 1 (MPDU1), transcript variant 2, transcribed RNA	50055096	50055740	12	5	0
Ssc.1400.1.A1_at	MPDU1	Homo sapiens mannose-P-dolichol utilization defect 1 (MPDU1), transcript variant 2, transcribed RNA	50055096	50055740	12	12	1
Ssc.14002.1.S1_at	RPL27A	ribosomal protein L27a	140253	140486	9	15	0
Ssc.14002.1.S1_at	RPL27A	ribosomal protein L27a	140253	140486	9	18	0
Ssc.14003.4.S1_at	ADI1	acireductone dioxygenase 1	65180250	65180364	6	4	0
Ssc.14003.4.S1_at	ADI1	acireductone dioxygenase 1	65180250	65180364	6	8	0
Ssc.14008.1.S1_at	CISD2	CDGSH iron sulfur domain 2	101180087	101180528	8	12	0
Ssc.14008.2.A1_at	CISD2	CDGSH iron sulfur domain 2	101180613	101180839	8	12	0
Ssc.14009.1.A1_at	MED17	mediator complex subunit 17	26588306	26588695	9	1	0
Ssc.14009.1.A1_at	MED17	mediator complex subunit 17	26588306	26588695	9	14	0
Ssc.14009.1.A1_at	MED17	mediator complex subunit 17	26588306	26588695	9	18	0
[truncated: 7,755 more rows]
